# Supplementary material for: Willingness to pay for community based health insurance scheme and factors associated with it among households in rural community of South West Shoa Zone, Ethiopia
Source: BMC Health Serv Res. 2022 Jun 2;22:734. doi: 10.1186/s12913-022-08086-z (PMC9161528; doi:10.1186/s12913-022-08086-z)
Supplement: Supplementary file 1 — Additional file 1. [file 12913_2022_8086_MOESM1_ESM.xlsx]

## Sheet: Sheet1
code	hhid	sex	religion	age	marital	hhed	wed	occupation	fsize	fsmale	fsfemale	less15	between1565	greater15	association	idir	responsibility	saving	saveamt	monthlyexp	annualincome	offfarm	healthstatus	sickness	threemosickness	whereservice	howservice	healthexp	sourcepayt	paytonservice	paytonlife	knowcbhi	member	notinfuture	bid1	answer1	answer2	wtp	dr	monthlyincome	awareness	health_status	health_exp	m_income	m_exp	bid2	drrr	mr_status	literacy
A/03/10	1	male	orthodox	52	married	10	2	farmer	8	5	3	3	5	0	yes	yes	yes	yes	50	500	20000	0	good	yes	no	clinick	free	0	NA	yes	yes	yes	yes	NA	100	yes	yes	150	0.6	1666.67	aware	not_faced	0	1666.67	500	150	0.6	married	literate
A/03/10	2	male	orthodox	42	married	0	0	farmer	9	5	4	2	7	0	yes	yes	no	yes	1500	2300	70000	0	notgood	yes	yes	clinick	pocketpay	1430	0	no	yes	yes	yes	NA	100	yes	yes	250	0.285714	5833.33	aware	faced	1430	5833.33	2300	150	0.285714	married	illiterate
A/03/10	3	male	orthodox	65	married	0	0	farmer	6	4	2	0	6	0	no	no	no	no	0	2500	10000	1	good	no	no	clinick	pocketpay	100	4	yes	yes	yes	no	1	100	yes	yes	150	0	833.333	aware	not_faced	100	833.333	2500	150	0	married	illiterate
A/04/10	4	male	orthodox	55	married	12	3	farmer	9	4	5	1	8	0	no	yes	no	yes	300	2000	24000	0	verygood	no	no	clinick	pocketpay	400	0	no	no	no	no	1	300	no	no	100	0.125	2000	not_aware	not_faced	400	2000	2000	150	0.125	married	literate
A/07/10	5	male	orthodox	38	married	0	2	farmer	6	3	3	2	4	0	no	yes	yes	no	0	500	3000	0	good	no	no	clinick	pocketpay	200	0	yes	yes	yes	yes	NA	200	yes	no	200	0.5	250	aware	not_faced	200	250	500	300	0.5	married	illiterate
A/07/10	6	male	protestant	56	married	5	0	farmer	4	2	2	1	3	0	no	yes	no	no	0	400	6000	0	good	no	yes	clinick	pocketpay	550	4	yes	yes	no	no	1	200	no	yes	150	0.333333	500	aware	faced	550	500	400	100	0.333333	married	literate
A/07/10	7	male	protestant	33	married	10	0	farmer	5	3	2	2	2	1	no	yes	no	no	0	350	6000	1	verygood	no	no	clinick	pocketpay	100	1	yes	yes	yes	no	1	200	no	yes	100	1.5	500	aware	not_faced	100	500	350	100	1.5	married	literate
A/11/10	8	male	orthodox	60	married	3	0	farmer	5	3	2	0	5	0	yes	yes	yes	yes	150	500	30000	0	good	yes	yes	clinick	free	0	NA	yes	yes	yes	yes	NA	300	yes	yes	500	0	2500	aware	faced	0	2500	500	450	0	married	literate
A/11/10	9	male	orthodox	50	married	5	2	farmer	10	6	4	4	6	0	yes	yes	yes	yes	50	5000	130000	1	good	no	yes	clinick	pocketpay	250	2	no	yes	yes	yes	NA	300	no	yes	200	0.666667	10833.3	aware	faced	250	10833.3	5000	150	0.666667	married	literate
A/11/10	10	male	orthodox	35	married	5	3	farmer	4	1	3	2	2	0	yes	yes	yes	yes	25	600	13000	0	good	no	no	clinick	pocketpay	500	1	yes	yes	yes	no	NA	300	no	yes	250	1	1083.33	aware	not_faced	500	1083.33	600	150	1	married	literate
A/13/10	11	male	muslim	30	married	10	10	farmer	6	4	2	2	4	0	yes	yes	yes	yes	25	550	9200	0	notgood	yes	yes	clinick	pocketpay	1000	4	no	yes	yes	yes	NA	300	no	no	100	0.5	766.667	aware	faced	1000	766.667	550	150	0.5	married	literate
A/14/10	12	male	orthodox	58	married	0	0	farmer	7	3	4	5	2	0	no	yes	no	no	0	200	3000	0	good	no	no	clinick	free	0	NA	yes	yes	yes	yes	NA	100	yes	yes	500	2.5	250	aware	not_faced	0	250	200	150	2.5	married	illiterate
A/15/10	13	male	orthodox	48	divorced	0	NA	farmer	1	1	0	0	1	0	yes	yes	no	yes	1000	700	25000	0	verygood	no	no	clinick	pocketpay	400	0	yes	yes	no	no	1	100	yes	yes	300	0	2083.33	aware	not_faced	400	2083.33	700	150	0	otherwise	illiterate
A/15/10	14	male	orthodox	46	married	4	0	farmer	7	3	4	3	4	0	yes	yes	no	no	0	1200	7000	0	good	yes	yes	clinick	pocketpay	500	4	no	yes	yes	yes	NA	100	yes	yes	450	0.75	583.333	aware	faced	500	583.333	1200	150	0.75	married	literate
A/15/10	15	male	protestant	33	married	9	6	farmer	4	2	2	2	2	0	yes	yes	yes	yes	100	400	13000	1	good	no	yes	clinick	pocketpay	200	0	yes	yes	yes	no	1	100	yes	no	100	1	1083.33	aware	faced	200	1083.33	400	150	1	married	literate
A/19/10	16	male	orthodox	39	married	6	1	farmer	6	3	3	3	3	0	yes	yes	no	no	0	2000	40000	0	good	no	no	clinick	free	0	NA	yes	yes	yes	yes	NA	200	yes	yes	300	1	3333.33	aware	not_faced	0	3333.33	2000	300	1	married	literate
A/19/10	17	male	orthodox	68	married	8	3	farmer	6	2	4	0	5	1	yes	yes	no	yes	70	1400	30000	1	verygood	no	no	clinick	pocketpay	400	0	no	no	yes	yes	NA	200	yes	yes	400	0.2	2500	not_aware	not_faced	400	2500	1400	300	0.2	married	literate
A/21/10	18	male	muslim	42	married	0	0	farmer	6	4	2	2	4	0	no	yes	no	yes	50	500	20000	0	notgood	yes	yes	clinick	pocketpay	700	0	no	yes	no	no	1	200	no	yes	150	0.5	1666.67	aware	faced	700	1666.67	500	100	0.5	married	illiterate
A/22/10	19	male	wakefata	49	married	0	0	farmer	5	2	3	2	3	0	no	no	no	no	0	500	12600	1	good	no	no	clinick	free	0	NA	yes	yes	yes	yes	NA	100	yes	yes	250	0.666667	1050	aware	not_faced	0	1050	500	150	0.666667	married	illiterate
A/23/10	20	male	protestant	58	married	3	0	farmer	11	6	5	4	6	1	no	yes	no	no	0	600	22000	0	good	no	yes	clinick	pocketpay	200	1	yes	yes	yes	no	1	300	no	yes	150	0.833333	1833.33	aware	faced	200	1833.33	600	150	0.833333	married	literate
A/23/10	21	male	orthodox	42	married	10	0	farmer	5	3	2	1	4	0	yes	yes	no	yes	200	600	20000	0	verygood	no	no	clinick	pocketpay	2200	4	yes	yes	yes	no	1	300	no	yes	150	0.25	1666.67	aware	not_faced	2200	1666.67	600	150	0.25	married	literate
A/23/10	22	male	wakefata	43	married	8	4	farmer	3	2	1	1	2	0	no	yes	no	yes	150	900	17000	0	good	no	no	clinick	pocketpay	700	4	yes	yes	yes	no	1	300	yes	yes	500	0.5	1416.67	aware	not_faced	700	1416.67	900	450	0.5	married	literate
A/26/10	23	male	orthodox	75	married	0	0	farmer	7	3	4	3	3	1	no	yes	no	yes	135	1500	10000	0	good	no	no	clinick	free	0	NA	no	yes	yes	yes	NA	300	yes	no	300	1.33333	833.333	aware	not_faced	0	833.333	1500	450	1.33333	married	illiterate
A/27/10	24	male	orthodox	33	married	7	4	farmer	4	3	1	2	2	0	yes	yes	no	no	0	1250	28000	0	verygood	no	no	clinick	free	0	NA	no	yes	yes	yes	NA	100	yes	yes	400	1	2333.33	aware	not_faced	0	2333.33	1250	150	1	married	literate
A/27/10	25	female	orthodox	35	widowed	0	0	farmer	4	1	3	3	1	0	yes	yes	yes	yes	100	350	1800	0	good	no	yes	clinick	pocketpay	56	4	yes	yes	yes	yes	NA	100	yes	yes	500	3	150	aware	faced	56	150	350	150	3	otherwise	illiterate
A/30/10	26	male	orthodox	56	married	8	8	farmer	5	3	2	2	3	0	yes	yes	no	yes	200	1500	15000	0	good	no	no	clinick	free	0	NA	yes	yes	yes	yes	NA	100	yes	no	100	0.666667	1250	aware	not_faced	0	1250	1500	150	0.666667	married	literate
A/31/10	27	female	protestant	53	widowed	0	0	farmer	3	1	2	0	3	0	no	yes	no	no	0	250	15000	0	verygood	no	no	clinick	pocketpay	50	1	no	no	yes	no	1	200	no	yes	100	0	1250	not_aware	not_faced	50	1250	250	100	0	otherwise	illiterate
A/32/10	28	male	protestant	52	married	8	7	farmer	6	4	2	3	3	0	no	yes	no	yes	200	700	12000	0	verygood	no	no	clinick	pocketpay	300	0	yes	yes	no	no	1	300	no	yes	150	1	1000	aware	not_faced	300	1000	700	150	1	married	literate
A/33/10	29	male	protestant	52	married	4	0	farmer	10	5	5	4	5	1	no	yes	no	no	0	550	11000	0	good	no	yes	clinick	pocketpay	150	4	yes	yes	yes	no	1	100	yes	no	100	1	916.667	aware	faced	150	916.667	550	150	1	married	literate
A/33/10	30	male	muslim	45	married	0	1	farmer	6	2	4	2	4	0	no	yes	yes	yes	100	500	7000	0	verygood	no	yes	clinick	pocketpay	1000	4	yes	yes	yes	no	1	200	no	yes	100	0.5	583.333	aware	faced	1000	583.333	500	100	0.5	married	illiterate
A/33/10	31	male	orthodox	60	married	0	0	farmer	10	6	4	6	4	0	yes	yes	no	yes	50	1500	8000	0	good	no	no	clinick	free	0	NA	no	yes	yes	yes	NA	100	yes	yes	150	1.5	666.667	aware	not_faced	0	666.667	1500	150	1.5	married	illiterate
A/35/10	32	male	orthodox	40	married	13	0	farmer	5	3	2	2	3	0	yes	yes	no	yes	300	500	20000	0	good	no	no	clinick	pocketpay	500	4	yes	yes	yes	yes	NA	300	no	yes	250	0.666667	1666.67	aware	not_faced	500	1666.67	500	150	0.666667	married	literate
A/35/10	33	male	orthodox	45	married	0	0	farmer	6	2	4	2	4	0	yes	yes	yes	no	0	3000	120000	0	good	yes	no	clinick	pocketpay	2500	4	no	yes	yes	yes	NA	300	yes	yes	500	0.5	10000	aware	not_faced	2500	10000	3000	450	0.5	married	illiterate
A/40/10	34	male	protestant	37	married	8	5	farmer	5	4	1	2	3	0	no	yes	no	no	0	450	4450	0	good	no	no	clinick	pocketpay	500	1	yes	yes	no	no	1	200	yes	yes	400	0.666667	370.833	aware	not_faced	500	370.833	450	300	0.666667	married	literate
A/42/10	35	male	orthodox	55	married	0	0	farmer	8	5	3	5	3	0	yes	yes	no	yes	50	300	10000	0	good	no	no	clinick	free	0	NA	no	yes	yes	yes	NA	100	yes	no	100	1.66667	833.333	aware	not_faced	0	833.333	300	150	1.66667	married	illiterate
A/43/10	36	male	orthodox	48	married	5	0	farmer	9	3	6	1	8	0	yes	yes	yes	yes	150	2000	40000	0	verygood	no	no	clinick	free	0	NA	yes	yes	yes	yes	NA	200	no	yes	150	0.125	3333.33	aware	not_faced	0	3333.33	2000	100	0.125	married	literate
A/43/10	37	male	orthodox	35	married	6	4	farmer	4	2	2	2	2	0	yes	yes	yes	no	0	1500	15000	0	good	no	no	clinick	pocketpay	500	4	no	yes	yes	yes	NA	200	yes	yes	350	1	1250	aware	not_faced	500	1250	1500	300	1	married	literate
A/46/10	38	male	orthodox	50	married	6	0	farmer	6	3	3	3	3	0	yes	yes	no	yes	200	600	24000	0	good	no	no	clinick	pocketpay	300	0	no	yes	yes	no	1	200	no	yes	100	1	2000	aware	not_faced	300	2000	600	100	1	married	literate
A/48/10	39	male	protestant	48	married	8	4	farmer	6	2	4	3	3	0	yes	yes	no	yes	50	650	3500	1	good	no	no	clinick	pocketpay	100	4	no	no	yes	no	0	100	no	no	0	1	291.667	not_aware	not_faced	100	291.667	650	50	1	married	literate
A/55/10	40	male	orthodox	49	married	0	0	farmer	6	2	4	4	2	0	yes	yes	yes	yes	80	100	3000	0	good	no	no	clinick	free	0	NA	no	yes	yes	yes	NA	200	yes	no	200	2	250	aware	not_faced	0	250	100	300	2	married	illiterate
A/57/10	41	male	wakefata	61	married	0	2	farmer	6	4	2	3	3	0	yes	yes	no	yes	100	850	30000	0	good	no	yes	clinick	free	0	NA	no	yes	yes	yes	NA	100	yes	yes	150	1	2500	aware	faced	0	2500	850	150	1	married	illiterate
A/58/10	42	male	protestant	52	married	8	4	farmer	8	3	5	2	6	0	yes	yes	yes	yes	100	350	5000	0	good	no	no	clinick	pocketpay	350	0	yes	yes	yes	no	1	200	yes	no	250	0.333333	416.667	aware	not_faced	350	416.667	350	300	0.333333	married	literate
A/66/10	43	male	protestant	58	married	6	6	farmer	7	1	6	3	4	0	no	yes	no	yes	100	600	6000	1	good	no	no	clinick	pocketpay	500	1	yes	yes	yes	no	1	100	yes	yes	200	0.75	500	aware	not_faced	500	500	600	150	0.75	married	literate
B/01/10	44	female	orthodox	47	widowed	0	0	farmer	5	3	2	1	4	0	yes	yes	no	yes	1000	5000	100000	0	verygood	no	no	clinick	free	0	NA	yes	yes	yes	yes	NA	200	yes	yes	500	0.25	8333.33	aware	not_faced	0	8333.33	5000	300	0.25	otherwise	illiterate
B/02/10	45	male	orthodox	44	married	0	0	farmer	5	3	2	1	4	0	yes	yes	no	no	0	1300	29000	0	verygood	no	no	clinick	free	0	NA	no	yes	yes	yes	NA	300	yes	yes	500	0.25	2416.67	aware	not_faced	0	2416.67	1300	450	0.25	married	illiterate
B/03/10	46	male	orthodox	42	married	0	0	farmer	9	5	4	2	7	0	yes	yes	no	yes	1500	2300	70000	0	notgood	yes	yes	clinick	pocketpay	1430	0	no	yes	yes	yes	NA	100	yes	yes	250	0.285714	5833.33	aware	faced	1430	5833.33	2300	150	0.285714	married	illiterate
B/04/10	47	male	orthodox	51	married	15	11	farmer	5	3	2	2	3	0	no	yes	yes	yes	400	3500	55000	0	verygood	no	yes	clinick	pocketpay	1000	0	yes	yes	yes	no	1	200	yes	no	200	0.666667	4583.33	aware	faced	1000	4583.33	3500	300	0.666667	married	literate
B/05/10	48	male	orthodox	47	married	0	0	farmer	8	5	3	3	5	0	yes	yes	no	no	0	1300	21000	0	verygood	no	no	clinick	free	0	NA	yes	yes	yes	yes	NA	300	no	yes	250	0.6	1750	aware	not_faced	0	1750	1300	150	0.6	married	illiterate
B/06/10	49	male	orthodox	31	married	6	2	farmer	3	3	2	1	2	0	yes	yes	no	no	0	900	10000	1	good	no	no	clinick	pocketpay	970	3	yes	yes	no	no	1	100	yes	yes	150	0.5	833.333	aware	not_faced	970	833.333	900	150	0.5	married	literate
B/07/10	50	male	orthodox	33	married	10	8	farmer	3	1	2	1	2	0	yes	yes	yes	yes	200	2000	20000	0	verygood	no	no	clinick	free	0	NA	yes	yes	yes	yes	NA	200	yes	no	250	0.5	1666.67	aware	not_faced	0	1666.67	2000	300	0.5	married	literate
B/08/10	51	male	orthodox	45	married	10	10	farmer	6	3	3	3	3	0	no	yes	no	yes	250	4000	12000	1	verygood	no	no	clinick	pocketpay	400	0	no	yes	yes	yes	NA	300	no	yes	200	1	1000	aware	not_faced	400	1000	4000	150	1	married	literate
B/09/10	52	male	orthodox	43	married	7	0	farmer	7	2	5	1	6	0	yes	yes	yes	yes	1000	3000	75000	0	verygood	no	no	clinick	free	0	NA	yes	yes	yes	yes	NA	100	yes	yes	400	0.166667	6250	aware	not_faced	0	6250	3000	150	0.166667	married	literate
B/10/10	53	male	orthodox	49	married	7	3	farmer	6	4	2	2	4	0	yes	yes	no	yes	200	1700	30000	0	verygood	no	no	clinick	free	0	NA	yes	yes	yes	yes	NA	200	yes	no	250	0.5	2500	aware	not_faced	0	2500	1700	300	0.5	married	literate
B/11/10	54	male	orthodox	50	married	5	2	farmer	10	6	4	4	6	0	yes	yes	yes	yes	50	5000	130000	1	good	no	yes	clinick	pocketpay	250	2	no	yes	yes	yes	NA	300	no	yes	200	0.666667	10833.3	aware	faced	250	10833.3	5000	150	0.666667	married	literate
B/12/10	55	male	orthodox	32	married	4	0	farmer	4	3	1	2	2	0	yes	yes	yes	yes	400	1300	20000	0	verygood	no	no	clinick	free	0	NA	yes	yes	yes	yes	NA	100	yes	yes	250	1	1666.67	aware	not_faced	0	1666.67	1300	150	1	married	literate
B/13/10	56	female	orthodox	37	divorced	5	5	farmer	3	2	1	1	2	0	yes	yes	no	no	0	1700	20000	0	good	no	no	clinick	free	0	NA	yes	yes	no	yes	NA	200	no	no	0	0.5	1666.67	aware	not_faced	0	1666.67	1700	100	0.5	otherwise	literate
B/14/10	57	male	orthodox	27	single	13	NA	gemploye	2	1	1	0	2	0	yes	yes	no	yes	500	350	24500	0	good	no	no	clinick	pocketpay	75	0	no	no	yes	no	1	300	no	yes	150	0	2041.67	not_aware	not_faced	75	2041.67	350	150	0	otherwise	literate
B/15/10	58	female	orthodox	55	divorced	0	0	farmer	4	2	2	0	4	0	yes	yes	yes	no	0	1400	14000	0	verygood	no	no	clinick	free	0	NA	yes	yes	yes	yes	NA	100	yes	yes	300	0	1166.67	aware	not_faced	0	1166.67	1400	150	0	otherwise	illiterate
B/16/10	59	male	orthodox	43	married	4	2	farmer	6	2	4	2	4	0	yes	yes	no	yes	150	3500	45000	0	good	no	yes	clinick	free	0	NA	no	yes	yes	yes	NA	200	yes	no	200	0.5	3750	aware	faced	0	3750	3500	300	0.5	married	literate
B/17/10	60	male	orthodox	37	married	13	10	farmer	3	2	1	1	2	0	yes	yes	yes	yes	200	500	10000	0	verygood	no	no	clinick	pocketpay	500	0	yes	yes	yes	yes	NA	300	no	yes	245	0.5	833.333	aware	not_faced	500	833.333	500	150	0.5	married	literate
B/18/10	61	male	orthodox	49	married	0	0	farmer	7	5	2	1	6	0	yes	yes	no	no	0	1500	20000	0	verygood	no	no	clinick	free	0	NA	yes	yes	yes	yes	NA	100	yes	yes	250	0.166667	1666.67	aware	not_faced	0	1666.67	1500	150	0.166667	married	illiterate
B/19/10	62	male	orthodox	39	married	6	1	farmer	6	3	3	3	3	0	yes	yes	no	no	0	2000	40000	0	good	no	no	clinick	free	0	NA	yes	yes	yes	yes	NA	200	yes	yes	300	1	3333.33	aware	not_faced	0	3333.33	2000	300	1	married	literate
B/20/10	63	female	orthodox	40	married	12	0	farmer	4	3	1	1	3	0	no	yes	no	yes	100	2500	60000	1	good	no	yes	clinick	free	0	NA	yes	yes	yes	yes	NA	300	no	yes	250	0.333333	5000	aware	faced	0	5000	2500	150	0.333333	married	literate
B/21/10	64	male	orthodox	39	married	10	6	farmer	7	5	2	2	5	0	yes	yes	no	yes	900	1200	27000	0	verygood	no	no	clinick	free	0	NA	yes	yes	yes	yes	NA	100	yes	yes	300	0.4	2250	aware	not_faced	0	2250	1200	150	0.4	married	literate
B/22/10	65	male	orthodox	41	married	7	2	farmer	8	6	2	4	4	0	yes	yes	yes	yes	700	1500	29000	0	verygood	no	no	clinick	free	0	NA	yes	yes	yes	yes	NA	200	yes	yes	350	1	2416.67	aware	not_faced	0	2416.67	1500	300	1	married	literate
B/23/10	66	male	orthodox	46	married	5	0	farmer	6	2	4	2	4	0	no	no	no	yes	500	3500	24400	0	verygood	no	no	clinick	pocketpay	75	0	no	yes	yes	no	1	300	no	yes	150	0.5	2033.33	aware	not_faced	75	2033.33	3500	150	0.5	married	literate
B/24/10	67	male	orthodox	53	married	0	0	farmer	4	2	2	0	4	0	yes	yes	no	no	0	900	12000	0	good	no	no	clinick	free	0	NA	yes	yes	yes	yes	NA	100	yes	yes	500	0	1000	aware	not_faced	0	1000	900	150	0	married	illiterate
B/25/10	68	male	orthodox	29	married	10	8	farmer	5	3	2	3	2	0	no	yes	no	yes	120	1000	15000	1	good	yes	yes	clinick	pocketpay	1500	0	yes	yes	no	no	1	200	yes	yes	300	1.5	1250	aware	faced	1500	1250	1000	300	1.5	married	literate
B/26/10	69	female	orthodox	47	married	2	0	farmer	8	3	4	1	7	0	no	no	no	yes	500	3500	26000	0	notgood	yes	yes	clinick	pocketpay	85	0	no	no	yes	no	1	300	no	yes	150	0.142857	2166.67	not_aware	faced	85	2166.67	3500	150	0.142857	married	literate
B/27/10	70	male	orthodox	33	married	7	4	farmer	4	3	1	2	2	0	yes	yes	no	no	0	1250	28000	0	verygood	no	no	clinick	free	0	NA	no	yes	yes	yes	NA	100	yes	yes	400	1	2333.33	aware	not_faced	0	2333.33	1250	150	1	married	literate
B/28/10	71	male	orthodox	41	married	0	0	farmer	7	4	3	3	4	0	yes	yes	no	no	0	1400	20000	0	good	no	yes	clinick	pocketpay	1000	4	yes	yes	no	no	1	200	yes	yes	400	0.75	1666.67	aware	faced	1000	1666.67	1400	300	0.75	married	illiterate
B/29/10	72	male	orthodox	48	married	8	10	farmer	8	3	5	3	5	0	no	yes	yes	yes	250	480	9500	0	good	yes	yes	clinick	free	0	NA	yes	yes	yes	yes	NA	300	yes	no	350	0.6	791.667	aware	faced	0	791.667	480	450	0.6	married	literate
B/30/10	73	male	orthodox	55	married	3	0	farmer	7	5	2	2	5	0	yes	yes	no	no	0	2400	60000	0	verygood	no	no	clinick	free	0	NA	no	yes	yes	yes	NA	100	yes	yes	200	0.4	5000	aware	not_faced	0	5000	2400	150	0.4	married	literate
B/31/10	74	male	orthodox	52	married	0	0	farmer	3	2	1	1	2	0	yes	yes	no	no	0	700	10000	0	good	no	yes	clinick	pocketpay	330	1	yes	yes	yes	yes	NA	200	yes	yes	350	0.5	833.333	aware	faced	330	833.333	700	300	0.5	married	illiterate
B/32/10	75	male	orthodox	52	married	6	3	farmer	10	3	7	4	6	0	yes	yes	yes	yes	50	1500	22500	0	verygood	no	no	clinick	pocketpay	175	0	no	no	yes	no	1	300	no	yes	250	0.666667	1875	not_aware	not_faced	175	1875	1500	150	0.666667	married	literate
B/33/10	76	male	orthodox	48	married	8	3	farmer	10	3	7	4	6	0	yes	yes	yes	yes	200	500	40000	0	verygood	no	no	clinick	free	0	NA	no	yes	yes	yes	NA	100	yes	yes	250	0.666667	3333.33	aware	not_faced	0	3333.33	500	150	0.666667	married	literate
B/34/10	77	male	orthodox	50	married	6	0	farmer	10	3	7	4	6	0	yes	yes	yes	yes	200	6000	25000	1	verygood	no	no	clinick	free	0	NA	no	yes	yes	no	1	200	yes	no	250	0.666667	2083.33	aware	not_faced	0	2083.33	6000	300	0.666667	married	literate
B/35/10	78	male	orthodox	40	married	13	0	farmer	5	3	2	2	3	0	yes	yes	no	yes	300	500	20000	0	good	no	no	clinick	pocketpay	500	4	yes	yes	yes	yes	NA	300	no	yes	250	0.666667	1666.67	aware	not_faced	500	1666.67	500	150	0.666667	married	literate
B/36/10	79	male	orthodox	40	married	5	0	farmer	8	3	5	4	4	0	yes	yes	no	yes	300	500	20000	0	good	no	no	clinick	pocketpay	500	NA	yes	yes	yes	no	NA	100	yes	yes	250	1	1666.67	aware	not_faced	500	1666.67	500	150	1	married	literate
B/37/10	80	male	orthodox	42	married	8	3	farmer	10	3	7	4	6	0	yes	yes	yes	yes	300	500	3000	1	verygood	no	no	clinick	free	0	NA	no	yes	yes	yes	NA	200	yes	no	250	0.666667	250	aware	not_faced	0	250	500	300	0.666667	married	literate
B/38/10	81	male	orthodox	51	married	11	0	farmer	9	3	6	3	6	0	yes	yes	yes	yes	50	1500	22500	0	verygood	no	no	clinick	free	100	0	yes	yes	yes	yes	NA	300	no	yes	250	0.5	1875	aware	not_faced	100	1875	1500	150	0.5	married	literate
B/39/10	82	male	orthodox	38	married	5	0	farmer	6	2	4	1	2	0	no	yes	yes	yes	40	1500	21500	0	verygood	no	no	clinick	pocketpay	0	NA	no	no	yes	yes	NA	100	yes	yes	250	0.5	1791.67	not_aware	not_faced	0	1791.67	1500	150	0.5	married	literate
B/40/10	83	male	orthodox	40	married	4	0	farmer	8	2	6	3	5	0	yes	yes	no	yes	300	500	20000	0	good	no	no	clinick	pocketpay	500	4	no	yes	yes	no	1	200	yes	no	250	0.6	1666.67	aware	not_faced	500	1666.67	500	300	0.6	married	literate
B/41/10	84	male	orthodox	38	married	3	1	farmer	7	4	3	4	3	0	no	yes	no	yes	200	900	20000	0	verygood	no	no	clinick	pocketpay	400	4	no	yes	yes	no	1	300	no	yes	250	1.33333	1666.67	aware	not_faced	400	1666.67	900	150	1.33333	married	literate
B/42/10	85	male	orthodox	48	married	3	0	farmer	10	3	7	3	7	0	no	yes	no	yes	200	500	25000	0	verygood	no	no	clinick	pocketpay	500	4	yes	yes	yes	no	1	100	yes	yes	250	0.428571	2083.33	aware	not_faced	500	2083.33	500	150	0.428571	married	literate
B/43/10	86	male	orthodox	48	married	5	0	farmer	9	3	6	1	8	0	yes	yes	yes	yes	150	2000	40000	0	verygood	no	no	clinick	free	0	NA	yes	yes	yes	yes	NA	200	no	yes	150	0.125	3333.33	aware	not_faced	0	3333.33	2000	100	0.125	married	literate
BQ/01/10	87	male	orthodox	66	married	5	3	farmer	6	4	2	3	2	1	yes	yes	yes	yes	100	500	15000	0	good	no	yes	clinick	free	0	NA	yes	yes	yes	yes	NA	200	yes	yes	400	2	1250	aware	faced	0	1250	500	300	2	married	literate
BQ/02/10	88	female	orthodox	70	married	0	0	farmer	5	2	3	0	4	1	no	yes	no	yes	1000	600	3000	0	good	yes	yes	clinick	free	0	NA	yes	yes	yes	yes	NA	300	yes	yes	500	0.25	250	aware	faced	0	250	600	450	0.25	married	illiterate
BQ/03/10	89	male	orthodox	52	married	10	2	farmer	8	5	3	3	5	0	yes	yes	yes	yes	50	500	20000	0	good	yes	no	clinick	free	0	NA	yes	yes	yes	yes	NA	100	yes	yes	150	0.6	1666.67	aware	not_faced	0	1666.67	500	150	0.6	married	literate
BQ/04/10	90	male	orthodox	65	married	6	0	farmer	7	4	3	4	3	0	yes	yes	yes	yes	150	2500	10000	0	good	no	no	clinick	free	0	NA	yes	yes	yes	yes	NA	200	yes	yes	400	1.33333	833.333	aware	not_faced	0	833.333	2500	300	1.33333	married	literate
BQ/05/10	91	male	orthodox	36	married	2	3	farmer	6	2	4	4	2	0	yes	yes	yes	yes	100	600	25000	0	good	yes	yes	clinick	free	0	NA	yes	yes	yes	yes	NA	300	yes	yes	500	2	2083.33	aware	faced	0	2083.33	600	450	2	married	literate
BQ/06/10	92	male	orthodox	52	married	5	2	farmer	7	4	3	3	4	0	yes	yes	yes	yes	200	700	20000	0	notgood	yes	yes	clinick	free	8000	4	yes	yes	yes	yes	NA	100	yes	yes	450	0.75	1666.67	aware	faced	8000	1666.67	700	150	0.75	married	literate
BQ/07/10	93	female	orthodox	45	married	10	10	farmer	8	4	4	4	4	0	yes	yes	no	yes	250	900	23950	0	good	yes	yes	clinick	pocketpay	2000	0	yes	yes	yes	no	1	200	yes	no	250	1	1995.83	aware	faced	2000	1995.83	900	300	1	married	literate
BQ/08/10	94	male	orthodox	52	married	10	3	farmer	6	3	3	2	4	0	yes	yes	yes	yes	300	600	40000	0	good	no	no	clinick	free	0	NA	yes	yes	yes	yes	NA	300	yes	yes	600	0.5	3333.33	aware	not_faced	0	3333.33	600	450	0.5	married	literate
BQ/09/10	95	male	orthodox	33	married	6	3	farmer	4	1	3	2	2	0	yes	yes	no	yes	100	1200	22000	0	good	yes	yes	clinick	pocketpay	700	0	yes	yes	yes	yes	NA	100	yes	no	100	1	1833.33	aware	faced	700	1833.33	1200	150	1	married	literate
BQ/10/10	96	male	orthodox	30	married	2	5	farmer	5	3	2	3	2	0	yes	yes	yes	yes	50	500	5000	0	good	yes	yes	clinick	free	0	NA	no	no	yes	yes	NA	200	yes	yes	400	1.5	416.667	not_aware	faced	0	416.667	500	300	1.5	married	literate
BQ/11/10	97	male	orthodox	60	married	3	0	farmer	5	3	2	0	5	0	yes	yes	yes	yes	150	500	30000	0	good	yes	yes	clinick	free	0	NA	yes	yes	yes	yes	NA	300	yes	yes	500	0	2500	aware	faced	0	2500	500	450	0	married	literate
BQ/12/10	98	male	orthodox	35	married	5	0	farmer	6	4	2	4	2	0	no	yes	no	yes	50	100	10000	0	good	no	yes	clinick	free	0	NA	no	yes	yes	yes	NA	100	yes	yes	150	2	833.333	aware	faced	0	833.333	100	150	2	married	literate
BQ/13/10	99	male	orthodox	76	married	0	0	farmer	12	7	5	0	11	1	yes	yes	yes	yes	200	1000	16000	1	good	no	yes	clinick	pocketpay	250	0	yes	yes	yes	yes	NA	200	no	yes	100	0.0909091	1333.33	aware	faced	250	1333.33	1000	100	0.0909091	married	illiterate
BQ/14/10	100	male	orthodox	40	married	4	8	farmer	5	2	3	3	2	0	yes	yes	no	yes	300	1200	50000	0	good	no	no	clinick	free	0	NA	no	yes	yes	yes	NA	300	no	yes	150	1.5	4166.67	aware	not_faced	0	4166.67	1200	150	1.5	married	literate
BQ/15/10	101	female	orthodox	42	married	8	8	farmer	6	2	4	4	2	0	yes	yes	yes	yes	250	1500	8000	0	good	yes	yes	clinick	pocketpay	250	0	yes	yes	no	no	1	100	yes	no	100	2	666.667	aware	faced	250	666.667	1500	150	2	married	literate
BQ/16/10	102	female	protestant	42	single	3	3	farmer	2	1	1	1	1	0	no	yes	no	yes	50	150	20000	0	good	no	no	clinick	pocketpay	65	0	no	yes	yes	no	1	200	no	yes	100	1	1666.67	aware	not_faced	65	1666.67	150	100	1	otherwise	literate
BQ/17/10	103	male	protestant	45	married	7	3	farmer	3	1	2	1	2	0	no	no	yes	no	0	500	10000	0	good	no	no	clinick	pocketpay	300	4	yes	yes	yes	no	1	300	no	yes	150	0.5	833.333	aware	not_faced	300	833.333	500	150	0.5	married	literate
BQ/18/10	104	male	orthodox	55	married	0	0	farmer	8	5	3	3	5	0	yes	yes	yes	yes	100	600	30000	0	good	yes	yes	clinick	free	0	NA	no	yes	yes	yes	NA	100	yes	yes	150	0.6	2500	aware	faced	0	2500	600	150	0.6	married	illiterate
BQ/19/10	105	male	orthodox	68	married	8	3	farmer	6	2	4	0	5	1	yes	yes	no	yes	70	1400	30000	1	verygood	no	no	clinick	pocketpay	400	0	no	no	yes	yes	NA	200	yes	yes	400	0.2	2500	not_aware	not_faced	400	2500	1400	300	0.2	married	literate
BQ/20/10	106	male	orthodox	43	married	10	0	farmer	10	6	4	4	6	0	yes	yes	yes	yes	150	850	40000	0	good	no	yes	clinick	free	0	NA	yes	yes	yes	yes	1	300	no	yes	150	0.666667	3333.33	aware	faced	0	3333.33	850	150	0.666667	married	literate
BQ/21/10	107	female	muslim	39	married	6	6	farmer	4	2	2	3	1	0	no	yes	yes	yes	140	750	30000	0	good	no	no	clinick	pocketpay	500	0	yes	yes	yes	yes	NA	100	yes	no	100	3	2500	aware	not_faced	500	2500	750	150	3	married	literate
BQ/22/10	108	male	orthodox	55	married	5	0	farmer	7	3	4	4	3	0	yes	yes	yes	yes	80	130	10000	1	good	no	no	clinick	pocketpay	300	4	yes	yes	yes	no	1	200	no	yes	100	1.33333	833.333	aware	not_faced	300	833.333	130	100	1.33333	married	literate
BQ/23/10	109	male	orthodox	36	married	9	0	farmer	5	2	3	3	2	0	yes	yes	yes	yes	200	700	15800	0	good	yes	yes	clinick	pocketpay	300	4	yes	yes	yes	no	1	300	no	yes	150	1.5	1316.67	aware	faced	300	1316.67	700	150	1.5	married	literate
BQ/24/10	110	male	orthodox	40	married	5	2	farmer	8	5	3	4	4	0	yes	yes	yes	yes	50	300	10000	0	good	no	no	clinick	free	0	NA	no	yes	yes	yes	NA	300	yes	no	300	1	833.333	aware	not_faced	0	833.333	300	450	1	married	literate
BQ/24/10	111	female	orthodox	60	married	6	6	farmer	10	6	4	7	3	0	yes	yes	yes	yes	160	2000	40000	0	good	no	no	clinick	free	0	NA	no	yes	yes	yes	NA	100	yes	yes	150	2.33333	3333.33	aware	not_faced	0	3333.33	2000	150	2.33333	married	literate
BQ/25/10	112	male	orthodox	65	married	0	0	farmer	5	3	2	3	2	0	yes	yes	no	yes	50	250	20000	0	good	no	no	clinick	free	0	NA	no	yes	yes	yes	NA	200	yes	no	200	1.5	1666.67	aware	not_faced	0	1666.67	250	300	1.5	married	illiterate
BQ/26/10	113	male	orthodox	75	married	0	0	farmer	7	3	4	3	3	1	no	yes	no	yes	135	1500	10000	0	good	no	no	clinick	free	0	NA	no	yes	yes	yes	NA	300	yes	no	300	1.33333	833.333	aware	not_faced	0	833.333	1500	450	1.33333	married	illiterate
BQ/27/10	114	male	protestant	65	married	5	2	farmer	9	5	4	5	4	0	no	yes	yes	yes	200	3500	40000	0	good	no	no	clinick	free	0	NA	no	yes	yes	yes	NA	100	yes	no	100	1.25	3333.33	aware	not_faced	0	3333.33	3500	150	1.25	married	literate
BQ/28/10	115	male	orthodox	55	married	0	0	farmer	7	3	4	3	4	0	yes	yes	no	yes	55	250	60000	0	good	no	no	clinick	free	0	NA	no	yes	yes	yes	NA	200	yes	yes	300	0.75	5000	aware	not_faced	0	5000	250	300	0.75	married	illiterate
BQ/29/10	116	male	orthodox	63	married	0	0	farmer	6	2	4	3	3	0	yes	yes	no	yes	50	300	10000	0	good	no	no	clinick	free	0	NA	no	yes	yes	yes	NA	300	no	yes	150	1	833.333	aware	not_faced	0	833.333	300	150	1	married	illiterate
BQ/30/10	117	male	orthodox	68	married	0	0	farmer	10	6	4	5	4	1	yes	yes	no	yes	50	300	10000	0	good	no	no	clinick	free	0	NA	no	yes	yes	yes	NA	100	yes	no	100	1.5	833.333	aware	not_faced	0	833.333	300	150	1.5	married	illiterate
BQ/31/10	118	male	protestant	36	married	8	10	gemploye	2	1	1	0	2	0	yes	yes	yes	yes	700	1500	15000	NA	verygood	no	yes	clinick	pocketpay	1000	0	yes	yes	yes	no	1	100	yes	yes	250	0	1250	aware	faced	1000	1250	1500	150	0	married	literate
BQ/31/10	119	male	orthodox	60	married	5	0	farmer	9	4	5	5	4	0	yes	yes	yes	yes	40	200	9000	0	good	no	no	clinick	free	0	NA	no	yes	yes	yes	NA	200	yes	no	200	1.25	750	aware	not_faced	0	750	200	300	1.25	married	literate
BQ/32/10	120	male	protestant	70	married	6	0	farmer	7	4	3	3	3	1	yes	yes	no	yes	30	200	10000	0	good	no	no	clinick	free	0	NA	no	yes	yes	yes	NA	300	yes	no	300	1.33333	833.333	aware	not_faced	0	833.333	200	450	1.33333	married	literate
BQ/33/10	121	male	orthodox	60	married	0	0	farmer	10	6	4	6	4	0	yes	yes	no	yes	50	1500	8000	0	good	no	no	clinick	free	0	NA	no	yes	yes	yes	NA	100	yes	yes	150	1.5	666.667	aware	not_faced	0	666.667	1500	150	1.5	married	illiterate
BQ/34/10	122	male	orthodox	55	married	0	0	farmer	5	3	2	3	2	0	yes	yes	no	yes	40	250	10000	0	good	no	no	clinick	free	0	NA	no	yes	yes	yes	NA	200	yes	no	200	1.5	833.333	aware	not_faced	0	833.333	250	300	1.5	married	illiterate
BQ/35/10	123	male	orthodox	56	married	0	0	farmer	3	2	1	2	1	0	yes	yes	no	yes	30	300	10000	0	good	no	no	clinick	free	0	NA	no	yes	yes	yes	NA	300	yes	no	300	2	833.333	aware	not_faced	0	833.333	300	450	2	married	illiterate
BQ/36/10	124	female	orthodox	45	married	0	0	farmer	6	2	4	4	2	0	yes	yes	yes	yes	50	200	9000	1	good	no	no	clinick	pocketpay	150	0	no	yes	yes	yes	NA	100	yes	no	100	2	750	aware	not_faced	150	750	200	150	2	married	illiterate
BQ/37/10	125	male	orthodox	50	married	0	0	farmer	7	4	3	4	3	0	yes	yes	no	yes	30	250	900	0	good	no	no	clinick	free	0	NA	no	yes	yes	yes	NA	200	yes	no	200	1.33333	75	aware	not_faced	0	75	250	300	1.33333	married	illiterate
BQ/39/10	126	male	orthodox	65	married	0	0	farmer	7	5	2	3	4	0	yes	yes	no	yes	30	200	10000	0	good	no	no	clinick	free	0	NA	no	no	yes	yes	NA	100	yes	no	100	0.75	833.333	not_aware	not_faced	0	833.333	200	150	0.75	married	illiterate
BQ/40/10	127	male	orthodox	57	married	0	0	farmer	8	5	3	3	5	0	yes	yes	no	yes	50	500	8000	0	good	no	yes	tradmed	pocketpay	250	4	no	yes	yes	yes	NA	200	yes	no	200	0.6	666.667	aware	faced	250	666.667	500	300	0.6	married	illiterate
BQ/41/10	128	male	orthodox	55	married	0	0	farmer	7	4	3	4	3	0	yes	yes	no	yes	400	1200	11000	0	good	no	no	clinick	free	0	NA	no	yes	yes	yes	NA	300	yes	no	300	1.33333	916.667	aware	not_faced	0	916.667	1200	450	1.33333	married	illiterate
BQ/42/10	129	male	orthodox	55	married	0	0	farmer	8	5	3	5	3	0	yes	yes	no	yes	50	300	10000	0	good	no	no	clinick	free	0	NA	no	yes	yes	yes	NA	100	yes	no	100	1.66667	833.333	aware	not_faced	0	833.333	300	150	1.66667	married	illiterate
BQ/43/10	130	male	orthodox	45	married	5	0	farmer	5	3	2	3	2	0	yes	yes	no	yes	50	200	9000	0	good	no	no	clinick	pocketpay	150	0	no	yes	yes	yes	NA	200	yes	no	200	1.5	750	aware	not_faced	150	750	200	300	1.5	married	literate
BQ/44/10	131	male	orthodox	38	married	4	1	farmer	7	4	3	5	2	0	yes	yes	yes	yes	50	200	6000	0	good	no	no	clinick	free	0	NA	yes	yes	yes	yes	NA	300	yes	no	300	2.5	500	aware	not_faced	0	500	200	450	2.5	married	literate
BQ/45/10	132	male	orthodox	60	married	0	0	farmer	9	5	4	5	4	0	yes	yes	no	yes	30	250	8000	0	good	no	no	clinick	free	0	NA	no	yes	yes	yes	NA	100	yes	no	100	1.25	666.667	aware	not_faced	0	666.667	250	150	1.25	married	illiterate
BQ/46/10	133	male	orthodox	50	married	6	0	farmer	6	3	3	3	3	0	yes	yes	no	yes	200	600	24000	0	good	no	no	clinick	pocketpay	300	0	no	yes	yes	no	1	200	no	yes	100	1	2000	aware	not_faced	300	2000	600	100	1	married	literate
BQ/47/10	134	male	orthodox	35	married	5	2	farmer	3	1	2	1	2	0	yes	yes	no	yes	150	200	2400	0	good	yes	yes	clinick	pocketpay	200	0	no	yes	yes	yes	NA	300	no	yes	150	0.5	200	aware	faced	200	200	200	150	0.5	married	literate
BQ/48/10	135	male	protestant	40	married	8	4	farmer	5	3	2	2	3	0	yes	yes	no	yes	550	1000	200000	0	good	yes	yes	clinick	pocketpay	750	0	yes	yes	yes	no	1	100	yes	yes	250	0.666667	16666.7	aware	faced	750	16666.7	1000	150	0.666667	married	literate
BQ/49/10	136	male	orthodox	67	married	0	0	farmer	8	6	2	4	3	1	yes	yes	no	yes	20	100	8000	0	good	no	no	clinick	pocketpay	75	4	no	no	yes	no	1	200	no	yes	100	1.66667	666.667	not_aware	not_faced	75	666.667	100	100	1.66667	married	illiterate
BQ/50/10	137	female	wakefata	19	married	0	0	farmer	6	4	2	2	4	0	yes	yes	no	yes	100	1200	6000	0	notgood	yes	yes	clinick	pocketpay	2000	0	no	no	yes	no	1	300	no	no	100	0.5	500	not_aware	faced	2000	500	1200	150	0.5	married	illiterate
BQ/52/10	138	male	protestant	42	married	8	0	farmer	7	5	2	4	3	0	yes	yes	no	yes	2500	1600	30000	0	good	yes	yes	clinick	pocketpay	3500	0	yes	yes	yes	no	1	200	no	yes	100	1.33333	2500	aware	faced	3500	2500	1600	100	1.33333	married	literate
BQ/53/10	139	male	orthodox	26	married	12	NA	trader	1	1	0	0	1	0	yes	yes	no	yes	250	110	3000	NA	good	no	no	clinick	free	0	NA	yes	yes	yes	yes	NA	300	no	yes	150	0	250	aware	not_faced	0	250	110	150	0	married	literate
BQ/54/10	140	female	orthodox	55	married	0	0	farmer	5	2	3	2	3	0	yes	yes	no	yes	100	200	7000	0	good	no	no	clinick	free	0	NA	yes	yes	yes	yes	NA	100	yes	no	100	0.666667	583.333	aware	not_faced	0	583.333	200	150	0.666667	married	illiterate
BQ/55/10	141	male	orthodox	49	married	0	0	farmer	6	2	4	4	2	0	yes	yes	yes	yes	80	100	3000	0	good	no	no	clinick	free	0	NA	no	yes	yes	yes	NA	200	yes	no	200	2	250	aware	not_faced	0	250	100	300	2	married	illiterate
BQ/56/10	142	male	protestant	45	married	8	0	farmer	9	4	5	3	6	0	yes	yes	no	yes	100	2000	10000	1	good	no	no	clinick	free	0	NA	no	yes	yes	yes	NA	300	no	yes	150	0.5	833.333	aware	not_faced	0	833.333	2000	150	0.5	married	literate
BQ/57/10	143	male	wakefata	61	married	0	2	farmer	6	4	2	3	3	0	yes	yes	no	yes	100	850	30000	0	good	no	yes	clinick	free	0	NA	no	yes	yes	yes	NA	100	yes	yes	150	1	2500	aware	faced	0	2500	850	150	1	married	illiterate
FG/01/10	144	male	orthodox	41	married	3	0	farmer	5	2	3	2	3	0	no	yes	no	no	0	150	7500	0	verygood	no	no	clinick	pocketpay	350	0	no	yes	yes	no	1	200	no	yes	100	0.666667	625	aware	not_faced	350	625	150	100	0.666667	married	literate
FG/02/10	145	male	orthodox	38	married	0	0	farmer	3	1	2	1	2	0	no	yes	no	no	0	200	8100	0	verygood	no	no	clinick	pocketpay	350	0	yes	yes	no	no	1	300	no	yes	150	0.5	675	aware	not_faced	350	675	200	150	0.5	married	illiterate
FG/03/10	146	male	muslim	37	married	5	7	trader	3	2	1	1	2	0	no	yes	no	yes	70	500	10000	NA	good	no	no	clinick	pocketpay	500	0	no	yes	no	no	1	100	yes	yes	200	0.5	833.333	aware	not_faced	500	833.333	500	150	0.5	married	literate
FG/04/10	147	male	protestant	47	married	0	0	farmer	7	4	3	3	4	0	no	yes	yes	yes	100	500	15000	0	verygood	no	no	clinick	pocketpay	90	0	no	yes	yes	yes	NA	200	yes	no	240	0.75	1250	aware	not_faced	90	1250	500	300	0.75	married	illiterate
FG/05/10	148	male	orthodox	42	married	4	6	farmer	5	2	3	2	3	0	no	yes	no	yes	50	200	5000	0	good	no	no	clinick	pocketpay	400	1	yes	yes	no	no	1	300	no	yes	200	0.666667	416.667	aware	not_faced	400	416.667	200	150	0.666667	married	literate
FG/06/10	149	male	protestant	39	married	5	7	farmer	6	2	4	4	2	0	no	yes	no	yes	60	150	7000	0	good	no	no	clinick	pocketpay	200	0	yes	yes	yes	no	1	100	yes	yes	240	2	583.333	aware	not_faced	200	583.333	150	150	2	married	literate
FG/07/10	150	male	protestant	56	married	5	0	farmer	4	2	2	1	3	0	no	yes	no	no	0	400	6000	0	good	no	yes	clinick	pocketpay	550	4	yes	yes	no	no	1	200	no	yes	150	0.333333	500	aware	faced	550	500	400	100	0.333333	married	literate
FG/08/10	151	male	orthodox	42	divorced	0	0	farmer	6	2	4	3	3	0	no	yes	no	yes	150	200	8300	1	good	no	no	clinick	pocketpay	400	0	yes	yes	no	no	NA	300	no	yes	150	1	691.667	aware	not_faced	400	691.667	200	150	1	otherwise	illiterate
FG/09/10	152	male	orthodox	64	married	0	0	farmer	6	5	1	1	5	0	yes	yes	no	yes	200	1000	20000	1	good	yes	yes	clinick	pocketpay	1600	0	yes	yes	yes	no	1	100	yes	yes	400	0.2	1666.67	aware	faced	1600	1666.67	1000	150	0.2	married	illiterate
FG/10/10	153	male	protestant	32	single	8	0	farmer	1	1	0	0	1	0	yes	yes	no	yes	1200	5000	20000	0	good	no	no	clinick	pocketpay	600	0	yes	yes	no	no	1	200	yes	yes	400	0	1666.67	aware	not_faced	600	1666.67	5000	300	0	otherwise	literate
FG/11/10	154	male	protestant	46	married	4	0	farmer	4	2	2	2	2	0	yes	yes	no	yes	500	1000	20000	0	good	no	no	clinick	pocketpay	700	0	yes	yes	no	no	1	300	yes	yes	500	1	1666.67	aware	not_faced	700	1666.67	1000	450	1	married	literate
FG/12/10	155	male	orthodox	32	married	15	13	gemploye	3	2	1	1	2	0	no	yes	yes	yes	2000	3000	44000	NA	verygood	no	no	clinick	pocketpay	1000	0	no	yes	yes	yes	NA	100	yes	yes	2000	0.5	3666.67	aware	not_faced	1000	3666.67	3000	150	0.5	married	literate
FG/13/10	156	male	muslim	50	divorced	4	0	farmer	6	2	4	1	5	0	no	yes	no	no	0	1000	12000	1	notgood	yes	yes	clinick	pocketpay	3000	4	yes	yes	no	no	1	200	yes	no	200	0.2	1000	aware	faced	3000	1000	1000	300	0.2	otherwise	literate
FG/14/10	157	male	muslim	52	married	6	2	farmer	6	2	4	2	4	0	yes	yes	no	yes	100	1000	16000	0	notgood	yes	yes	clinick	pocketpay	2000	4	yes	yes	no	no	1	300	yes	yes	600	0.5	1333.33	aware	faced	2000	1333.33	1000	450	0.5	married	literate
FG/15/10	158	male	orthodox	48	divorced	0	NA	farmer	1	1	0	0	1	0	yes	yes	no	yes	1000	700	25000	0	verygood	no	no	clinick	pocketpay	400	0	yes	yes	no	no	1	100	yes	yes	300	0	2083.33	aware	not_faced	400	2083.33	700	150	0	otherwise	illiterate
FG/16/10	159	male	orthodox	50	married	0	3	farmer	5	1	4	2	3	0	no	yes	yes	yes	200	1200	19000	0	good	no	yes	clinick	pocketpay	1000	3	yes	yes	no	no	1	200	yes	yes	600	0.666667	1583.33	aware	faced	1000	1583.33	1200	300	0.666667	married	illiterate
FG/17/10	160	male	protestant	35	single	8	0	farmer	1	1	0	0	1	0	no	yes	no	yes	300	600	15000	0	verygood	no	no	clinick	pocketpay	600	0	yes	yes	no	no	1	300	yes	yes	500	0	1250	aware	not_faced	600	1250	600	450	0	otherwise	literate
FG/18/10	161	male	orthodox	45	divorced	6	NA	farmer	12	5	7	6	4	2	yes	yes	yes	yes	20	1000	20000	0	good	no	no	clinick	pocketpay	500	0	yes	yes	no	no	1	100	yes	yes	200	2	1666.67	aware	not_faced	500	1666.67	1000	150	2	otherwise	literate
FG/19/10	162	male	protestant	68	married	5	6	farmer	4	3	1	0	3	1	yes	yes	yes	yes	300	800	20000	0	good	no	yes	clinick	pocketpay	800	0	yes	yes	yes	no	1	200	yes	yes	500	0.333333	1666.67	aware	faced	800	1666.67	800	300	0.333333	married	literate
FG/20/10	163	male	wakefata	27	single	15	NA	NGO	2	1	1	0	2	0	yes	yes	no	yes	500	2500	50000	NA	verygood	no	no	clinick	pocketpay	400	0	yes	yes	yes	no	1	300	no	yes	200	0	4166.67	aware	not_faced	400	4166.67	2500	150	0	otherwise	literate
FG/21/10	164	male	protestant	35	single	6	NA	farmer	1	1	0	0	1	0	yes	yes	no	yes	200	1000	18000	0	verygood	no	no	clinick	pocketpay	600	0	yes	yes	yes	no	1	100	yes	yes	400	0	1500	aware	not_faced	600	1500	1000	150	0	otherwise	literate
FG/22/10	165	female	orthodox	49	widowed	0	0	farmer	3	1	2	2	1	0	yes	yes	no	yes	100	600	8000	0	good	no	yes	tradmed	pocketpay	200	0	yes	yes	no	no	1	200	yes	no	200	2	666.667	aware	faced	200	666.667	600	300	2	otherwise	illiterate
FG/23/10	166	male	wakefata	43	married	8	4	farmer	3	2	1	1	2	0	no	yes	no	yes	150	900	17000	0	good	no	no	clinick	pocketpay	700	4	yes	yes	yes	no	1	300	yes	yes	500	0.5	1416.67	aware	not_faced	700	1416.67	900	450	0.5	married	literate
FG/24/10	167	male	orthodox	25	married	8	4	farmer	3	2	1	1	2	0	no	yes	no	yes	100	400	10000	0	good	no	no	tradmed	pocketpay	300	0	yes	yes	no	no	1	100	yes	yes	150	0.5	833.333	aware	not_faced	300	833.333	400	150	0.5	married	literate
FG/25/10	168	male	protestant	40	married	8	8	farmer	3	2	1	1	2	0	yes	yes	no	yes	150	800	15000	0	good	no	yes	clinick	pocketpay	700	0	yes	yes	no	no	1	200	yes	yes	400	0.5	1250	aware	faced	700	1250	800	300	0.5	married	literate
FG/26/10	169	male	protestant	60	married	2	0	farmer	8	3	5	3	5	0	yes	yes	no	yes	200	600	12000	0	good	no	no	clinick	pocketpay	200	0	yes	yes	no	no	1	300	yes	yes	400	0.6	1000	aware	not_faced	200	1000	600	450	0.6	married	literate
FG/27/10	170	male	muslim	67	widowed	0	0	farmer	3	2	1	0	2	1	no	yes	no	no	0	300	9000	0	good	yes	yes	clinick	pocketpay	400	4	yes	yes	no	no	1	100	yes	yes	200	0.5	750	aware	faced	400	750	300	150	0.5	otherwise	illiterate
FG/28/10	171	male	wakefata	30	married	15	15	NGO	2	1	1	0	2	0	yes	yes	yes	yes	200	3000	30000	NA	verygood	no	no	clinick	pocketpay	300	0	yes	yes	yes	no	1	200	yes	no	200	0	2500	aware	not_faced	300	2500	3000	300	0	married	literate
FG/30/10	172	male	wakefata	36	divorced	10	8	trader	3	2	1	1	2	0	no	yes	no	yes	500	2500	48000	0	verygood	no	no	clinick	pocketpay	600	0	yes	yes	no	no	1	100	yes	yes	200	0.5	4000	aware	not_faced	600	4000	2500	150	0.5	otherwise	literate
FG/31/10	173	male	protestant	47	married	4	6	farmer	5	3	2	2	3	0	yes	yes	no	yes	100	400	10000	0	verygood	no	no	clinick	pocketpay	300	0	yes	yes	no	no	1	200	yes	no	200	0.666667	833.333	aware	not_faced	300	833.333	400	300	0.666667	married	literate
FG/32/10	174	male	protestant	52	married	8	7	farmer	6	4	2	3	3	0	no	yes	no	yes	200	700	12000	0	verygood	no	no	clinick	pocketpay	300	0	yes	yes	no	no	1	300	no	yes	150	1	1000	aware	not_faced	300	1000	700	150	1	married	literate
FG/35/10	175	female	protestant	30	married	12	12	gemploye	4	2	2	2	2	0	no	no	yes	yes	500	3000	42000	1	good	no	no	clinick	pocketpay	1000	3	yes	yes	yes	no	1	300	no	yes	200	1	3500	aware	not_faced	1000	3500	3000	150	1	married	literate
FG/36/10	176	female	wakefata	35	single	10	10	farmer	3	1	2	2	2	0	no	yes	no	yes	300	2500	30000	0	notgood	yes	yes	clinick	pocketpay	15000	4	yes	yes	no	no	1	100	yes	yes	300	1	2500	aware	faced	15000	2500	2500	150	1	otherwise	literate
FG/37/10	177	male	orthodox	49	married	10	8	farmer	4	2	2	1	3	0	yes	yes	no	yes	500	2000	40000	0	verygood	no	no	clinick	pocketpay	1000	0	yes	yes	yes	no	1	200	yes	yes	500	0.333333	3333.33	aware	not_faced	1000	3333.33	2000	300	0.333333	married	literate
G/01/10	178	male	muslim	37	married	8	1	farmer	8	5	3	5	3	0	yes	yes	yes	no	0	1000	10000	0	good	yes	yes	clinick	pocketpay	2000	1	yes	yes	yes	yes	NA	300	no	yes	150	1.66667	833.333	aware	faced	2000	833.333	1000	150	1.66667	married	literate
G/02/10	179	male	muslim	45	married	3	0	farmer	8	5	3	4	4	0	yes	yes	yes	no	0	1000	12000	0	notgood	yes	yes	clinick	pocketpay	2000	4	yes	yes	yes	yes	NA	100	yes	no	100	1	1000	aware	faced	2000	1000	1000	150	1	married	literate
G/04/10	180	male	orthodox	55	married	12	3	farmer	9	4	5	1	8	0	no	yes	no	yes	300	2000	24000	0	verygood	no	no	clinick	pocketpay	400	0	no	no	no	no	1	300	no	no	100	0.125	2000	not_aware	not_faced	400	2000	2000	150	0.125	married	literate
G/06/10	181	male	wakefata	45	married	3	4	farmer	3	1	2	1	2	0	no	yes	no	yes	100	200	17000	0	good	no	no	clinick	pocketpay	200	0	no	yes	yes	yes	NA	200	no	no	75	0.5	1416.67	aware	not_faced	200	1416.67	200	100	0.5	married	literate
G/07/10	182	female	muslim	50	widowed	0	0	farmer	3	1	2	0	3	0	no	yes	no	no	0	100	2000	0	good	no	no	clinick	pocketpay	200	200	yes	no	no	no	1	300	no	no	50	0	166.667	not_aware	not_faced	200	166.667	100	150	0	otherwise	illiterate
G/08/10	183	male	muslim	54	married	4	6	farmer	7	3	4	4	3	0	no	yes	no	no	0	250	12000	0	notgood	yes	yes	clinick	free	600	0	no	no	yes	yes	NA	100	no	no	50	1.33333	1000	not_aware	faced	600	1000	250	50	1.33333	married	literate
G/10/10	184	male	orthodox	40	married	5	3	farmer	4	2	2	2	2	0	no	yes	no	no	0	100	1200	0	good	no	no	clinick	pocketpay	200	2	no	yes	yes	yes	NA	300	no	no	50	1	100	aware	not_faced	200	100	100	150	1	married	literate
G/11/10	185	male	muslim	40	married	8	0	farmer	5	3	2	3	2	0	yes	yes	no	no	0	300	3600	0	good	no	no	clinick	pocketpay	2000	3	yes	yes	no	no	1	100	yes	no	100	1.5	300	aware	not_faced	2000	300	300	150	1.5	married	literate
G/12/10	186	male	muslim	40	married	0	0	farmer	9	3	6	4	5	0	no	yes	no	no	0	800	3000	0	good	no	no	clinick	pocketpay	500	2	no	no	yes	no	1	200	no	no	0	0.8	250	not_aware	not_faced	500	250	800	100	0.8	married	illiterate
G/13/10	187	male	muslim	30	married	10	10	farmer	6	4	2	2	4	0	yes	yes	yes	yes	25	550	9200	0	notgood	yes	yes	clinick	pocketpay	1000	4	no	yes	yes	yes	NA	300	no	no	100	0.5	766.667	aware	faced	1000	766.667	550	150	0.5	married	literate
G/13/10	188	male	muslim	40	married	3	0	farmer	7	5	2	5	2	0	no	yes	yes	no	0	200	1000	0	good	yes	yes	clinick	pocketpay	500	4	yes	yes	yes	yes	NA	200	no	no	50	2.5	83.3333	aware	faced	500	83.3333	200	100	2.5	married	literate
G/14/10	189	male	muslim	35	married	0	0	farmer	4	2	2	2	2	0	no	yes	no	no	0	100	2000	0	notgood	yes	yes	clinick	free	700	2	yes	yes	yes	yes	NA	100	yes	no	100	1	166.667	aware	faced	700	166.667	100	150	1	married	illiterate
G/15/10	190	male	muslim	52	married	6	0	farmer	7	5	2	2	5	0	no	yes	yes	no	0	2000	10000	0	notgood	yes	yes	clinick	pocketpay	400	4	yes	yes	yes	yes	NA	200	no	yes	100	0.4	833.333	aware	faced	400	833.333	2000	100	0.4	married	literate
G/16/10	191	male	muslim	45	married	6	0	farmer	4	3	1	1	3	0	no	yes	no	no	0	100	1600	0	verygood	no	no	clinick	pocketpay	300	2	no	no	yes	yes	NA	300	no	no	50	0.333333	133.333	not_aware	not_faced	300	133.333	100	150	0.333333	married	literate
G/17/10	192	female	muslim	37	married	0	0	farmer	6	2	4	2	4	0	no	yes	no	no	0	300	6000	0	good	no	yes	clinick	pocketpay	500	0	yes	yes	yes	no	1	100	no	yes	50	0.5	500	aware	faced	500	500	300	50	0.5	married	illiterate
G/18/10	193	male	orthodox	32	married	4	6	farmer	3	2	1	1	2	0	yes	yes	yes	yes	20	380	18000	0	good	no	yes	clinick	pocketpay	100	0	yes	yes	yes	yes	NA	200	no	yes	100	0.5	1500	aware	faced	100	1500	380	100	0.5	married	literate
G/19/10	194	male	muslim	38	married	9	0	farmer	2	1	1	0	2	0	no	no	no	yes	200	400	9000	0	notgood	yes	yes	clinick	pocketpay	600	0	yes	yes	yes	yes	NA	300	no	no	80	0	750	aware	faced	600	750	400	150	0	married	literate
G/20/10	195	male	muslim	45	married	0	0	farmer	4	3	1	3	1	0	no	yes	no	no	0	600	1000	0	good	no	no	clinick	free	1000	0	yes	yes	yes	yes	NA	100	yes	no	100	3	83.3333	aware	not_faced	1000	83.3333	600	150	3	married	illiterate
G/21/10	196	male	muslim	42	married	0	0	farmer	6	4	2	2	4	0	no	yes	no	yes	50	500	20000	0	notgood	yes	yes	clinick	pocketpay	700	0	no	yes	no	no	1	200	no	yes	150	0.5	1666.67	aware	faced	700	1666.67	500	100	0.5	married	illiterate
G/22/10	197	female	muslim	45	widowed	3	0	farmer	3	2	1	1	2	0	no	yes	no	no	0	150	3000	0	good	no	no	clinick	pocketpay	200	3	yes	yes	yes	no	1	300	no	no	0	0.5	250	aware	not_faced	200	250	150	150	0.5	otherwise	literate
G/23/10	198	male	orthodox	48	married	3	2	farmer	5	2	3	3	2	0	no	yes	yes	yes	180	400	8000	0	good	no	yes	clinick	pocketpay	300	0	yes	yes	yes	yes	NA	100	no	yes	50	1.5	666.667	aware	faced	300	666.667	400	50	1.5	married	literate
G/24/10	199	male	orthodox	65	married	6	0	farmer	7	2	5	4	3	0	no	yes	no	yes	150	600	13000	0	verygood	no	no	clinick	pocketpay	600	0	no	no	yes	yes	NA	200	no	yes	100	1.33333	1083.33	not_aware	not_faced	600	1083.33	600	100	1.33333	married	literate
G/25/10	200	male	muslim	32	married	0	0	farmer	3	1	2	1	2	0	no	yes	no	yes	100	200	7000	0	verygood	no	no	clinick	pocketpay	500	0	no	no	yes	yes	NA	300	no	yes	150	0.5	583.333	not_aware	not_faced	500	583.333	200	150	0.5	married	illiterate
G/26/10	201	male	muslim	50	married	3	2	farmer	3	1	2	1	2	0	yes	yes	no	yes	500	450	1000	0	good	yes	yes	clinick	free	120	4	yes	yes	yes	yes	NA	100	no	no	75	0.5	83.3333	aware	faced	120	83.3333	450	50	0.5	married	literate
G/27/10	202	male	muslim	38	married	6	0	farmer	4	3	1	2	2	0	no	yes	no	no	60	400	12000	0	good	no	no	clinick	pocketpay	600	0	no	no	no	no	NA	200	no	yes	100	1	1000	not_aware	not_faced	600	1000	400	100	1	married	literate
G/28/10	203	male	orthodox	40	married	3	0	farmer	6	2	4	2	4	0	no	yes	no	no	0	500	5000	0	good	yes	yes	clinick	free	800	4	no	yes	yes	yes	NA	300	no	no	50	0.5	416.667	aware	faced	800	416.667	500	150	0.5	married	literate
G/29/10	204	male	muslim	45	married	7	0	farmer	7	6	1	5	2	0	no	yes	yes	yes	100	1000	10000	0	good	no	no	clinick	free	500	0	yes	yes	yes	yes	NA	100	yes	no	100	2.5	833.333	aware	not_faced	500	833.333	1000	150	2.5	married	literate
G/30/10	205	male	muslim	50	married	0	0	farmer	4	3	1	1	3	0	no	yes	no	no	0	500	4000	0	notgood	yes	yes	clinick	pocketpay	200	4	yes	yes	no	no	0	200	no	no	0	0.333333	333.333	aware	faced	200	333.333	500	100	0.333333	married	illiterate
G/31/10	206	male	muslim	60	married	0	0	farmer	7	4	3	4	3	0	yes	yes	no	yes	100	1000	15000	0	notgood	yes	yes	clinick	pocketpay	500	0	yes	yes	yes	no	1	300	no	no	50	1.33333	1250	aware	faced	500	1250	1000	150	1.33333	married	illiterate
G/32/10	207	male	muslim	35	married	5	3	farmer	4	3	1	2	2	0	no	yes	yes	yes	300	1000	15000	0	good	no	yes	clinick	free	400	0	yes	yes	yes	yes	NA	100	yes	no	100	1	1250	aware	faced	400	1250	1000	150	1	married	literate
G/33/10	208	male	muslim	45	married	0	1	farmer	6	2	4	2	4	0	no	yes	yes	yes	100	500	7000	0	verygood	no	yes	clinick	pocketpay	1000	4	yes	yes	yes	no	1	200	no	yes	100	0.5	583.333	aware	faced	1000	583.333	500	100	0.5	married	illiterate
OK/01/10	209	male	protestant	48	married	9	5	farmer	7	4	3	3	4	0	yes	yes	yes	yes	150	600	7000	0	good	no	yes	clinick	pocketpay	300	1	yes	yes	no	no	1	200	yes	no	200	0.75	583.333	aware	faced	300	583.333	600	300	0.75	married	literate
OK/02/10	210	male	protestant	36	married	6	6	farmer	5	3	2	2	2	1	no	yes	no	yes	100	400	8000	0	good	no	yes	clinick	pocketpay	200	0	yes	yes	yes	no	1	300	no	yes	150	1.5	666.667	aware	faced	200	666.667	400	150	1.5	married	literate
OK/03/10	211	male	protestant	43	married	11	6	farmer	6	3	3	2	4	0	yes	yes	yes	yes	100	750	8000	0	good	no	yes	clinick	pocketpay	200	0	yes	yes	yes	no	1	100	yes	yes	150	0.5	666.667	aware	faced	200	666.667	750	150	0.5	married	literate
OK/04/10	212	male	protestant	47	married	7	0	farmer	4	2	2	1	3	0	yes	yes	no	no	0	350	9000	0	verygood	no	no	clinick	pocketpay	100	1	yes	yes	yes	no	1	200	yes	no	200	0.333333	750	aware	not_faced	100	750	350	300	0.333333	married	literate
OK/05/10	213	male	protestant	39	married	10	3	farmer	6	3	3	3	3	0	no	yes	no	yes	100	600	15000	0	good	no	yes	clinick	pocketpay	200	1	yes	yes	yes	no	1	300	no	yes	200	1	1250	aware	faced	200	1250	600	150	1	married	literate
OK/06/10	214	male	protestant	52	married	8	5	farmer	8	5	3	3	4	1	yes	yes	no	yes	150	525	10000	0	verygood	no	no	clinick	pocketpay	260	0	yes	yes	no	no	1	100	yes	yes	200	1	833.333	aware	not_faced	260	833.333	525	150	1	married	literate
OK/07/10	215	male	protestant	33	married	10	0	farmer	5	3	2	2	2	1	no	yes	no	no	0	350	6000	1	verygood	no	no	clinick	pocketpay	100	1	yes	yes	yes	no	1	200	no	yes	100	1.5	500	aware	not_faced	100	500	350	100	1.5	married	literate
OK/08/10	216	male	protestant	48	married	8	3	farmer	9	5	4	3	4	2	no	yes	no	no	0	500	13000	1	verygood	no	no	clinick	pocketpay	150	1	no	yes	yes	no	1	300	no	yes	150	1.25	1083.33	aware	not_faced	150	1083.33	500	150	1.25	married	literate
OK/09/10	217	male	orthodox	56	married	8	3	farmer	9	4	5	3	5	1	no	yes	yes	yes	150	700	20000	0	good	no	yes	clinick	pocketpay	300	0	yes	no	yes	no	1	100	yes	yes	150	0.8	1666.67	not_aware	faced	300	1666.67	700	150	0.8	married	literate
OK/10/10	218	male	protestant	55	married	4	2	farmer	12	5	7	3	7	2	no	yes	yes	yes	100	800	15000	0	good	no	no	clinick	pocketpay	150	0	yes	yes	yes	no	1	200	no	yes	100	0.714286	1250	aware	not_faced	150	1250	800	100	0.714286	married	literate
OK/11/10	219	male	protestant	31	married	9	6	farmer	6	3	3	3	2	1	yes	yes	yes	no	0	300	8000	1	verygood	no	no	clinick	pocketpay	100	1	yes	yes	yes	no	1	300	no	no	100	2	666.667	aware	not_faced	100	666.667	300	150	2	married	literate
OK/12/10	220	male	orthodox	27	married	5	5	farmer	5	3	2	3	2	0	no	yes	no	no	0	400	8800	0	verygood	no	no	clinick	pocketpay	100	5	yes	yes	yes	no	1	100	yes	no	100	1.5	733.333	aware	not_faced	100	733.333	400	150	1.5	married	literate
OK/13/10	221	male	protestant	41	married	6	2	farmer	7	3	4	4	2	1	no	yes	no	no	0	380	9000	0	verygood	no	no	clinick	pocketpay	150	1	yes	yes	yes	no	1	200	no	yes	100	2.5	750	aware	not_faced	150	750	380	100	2.5	married	literate
OK/14/10	222	male	orthodox	62	married	4	2	farmer	5	3	2	0	5	0	no	yes	yes	no	0	500	16000	0	good	no	yes	clinick	pocketpay	200	1	yes	yes	yes	no	1	300	no	yes	150	0	1333.33	aware	faced	200	1333.33	500	150	0	married	literate
OK/15/10	223	male	protestant	33	married	9	6	farmer	4	2	2	2	2	0	yes	yes	yes	yes	100	400	13000	1	good	no	yes	clinick	pocketpay	200	0	yes	yes	yes	no	1	100	yes	no	100	1	1083.33	aware	faced	200	1083.33	400	150	1	married	literate
OK/16/10	224	male	orthodox	55	married	5	3	farmer	10	6	4	3	9	1	yes	yes	yes	yes	100	600	16500	0	verygood	no	no	clinick	pocketpay	200	0	yes	no	yes	no	1	200	no	yes	150	0.444444	1375	not_aware	not_faced	200	1375	600	100	0.444444	married	literate
OK/17/10	225	male	orthodox	57	married	5	2	farmer	5	2	3	2	3	0	yes	yes	no	no	0	300	8000	1	verygood	no	no	clinick	pocketpay	100	0	yes	yes	yes	no	1	300	no	yes	200	0.666667	666.667	aware	not_faced	100	666.667	300	150	0.666667	married	literate
OK/18/10	226	male	protestant	37	married	9	5	farmer	7	3	4	2	4	1	yes	yes	yes	yes	100	500	14000	0	good	no	no	clinick	pocketpay	100	0	no	no	no	no	1	100	yes	yes	150	0.75	1166.67	not_aware	not_faced	100	1166.67	500	150	0.75	married	literate
OK/19/10	227	male	protestant	42	married	0	0	farmer	5	3	2	1	2	2	yes	yes	yes	yes	50	400	8850	0	verygood	no	no	clinick	pocketpay	150	0	no	no	yes	no	1	200	no	yes	150	1.5	737.5	not_aware	not_faced	150	737.5	400	100	1.5	married	illiterate
OK/20/10	228	male	orthodox	57	married	3	0	farmer	10	6	4	4	5	1	yes	yes	yes	yes	50	700	18000	0	good	no	yes	clinick	pocketpay	300	4	yes	yes	yes	no	1	300	no	yes	150	1	1500	aware	faced	300	1500	700	150	1	married	literate
OK/21/10	229	male	protestant	48	married	3	2	farmer	9	5	4	5	3	1	yes	yes	no	no	0	600	17600	0	verygood	no	no	clinick	pocketpay	100	4	yes	yes	yes	no	1	100	yes	no	100	2	1466.67	aware	not_faced	100	1466.67	600	150	2	married	literate
OK/22/10	230	female	protestant	55	widowed	5	0	farmer	3	2	1	0	3	0	no	yes	no	no	0	200	16000	1	verygood	no	no	clinick	pocketpay	150	1	yes	yes	yes	no	1	200	no	yes	100	0	1333.33	aware	not_faced	150	1333.33	200	100	0	otherwise	literate
OK/23/10	231	male	protestant	58	married	3	0	farmer	11	6	5	4	6	1	no	yes	no	no	0	600	22000	0	good	no	yes	clinick	pocketpay	200	1	yes	yes	yes	no	1	300	no	yes	150	0.833333	1833.33	aware	faced	200	1833.33	600	150	0.833333	married	literate
OK/24/10	232	male	protestant	37	married	6	3	farmer	5	2	3	3	2	0	yes	yes	yes	no	50	400	23000	1	verygood	no	no	clinick	pocketpay	200	0	yes	yes	yes	no	1	100	yes	no	100	1.5	1916.67	aware	not_faced	200	1916.67	400	150	1.5	married	literate
OK/25/10	233	male	protestant	57	married	5	0	farmer	4	3	1	2	2	0	yes	yes	yes	yes	100	375	19000	1	good	no	yes	clinick	pocketpay	200	0	yes	yes	yes	no	1	200	no	yes	100	1	1583.33	aware	faced	200	1583.33	375	100	1	married	literate
OK/26/10	234	female	orthodox	36	divorced	5	5	farmer	3	1	2	2	1	0	no	yes	no	no	0	250	9900	0	verygood	no	no	clinick	pocketpay	50	1	yes	yes	yes	no	1	300	no	no	50	2	825	aware	not_faced	50	825	250	150	2	otherwise	literate
OK/27/08	235	male	orthodox	48	married	5	2	farmer	3	2	1	1	2	0	yes	yes	no	no	0	250	13000	1	verygood	no	yes	clinick	pocketpay	150	1	yes	yes	yes	no	1	100	yes	yes	150	0.5	1083.33	aware	faced	150	1083.33	250	150	0.5	married	literate
OK/28/10	236	male	protestant	53	married	3	0	farmer	8	5	3	3	4	1	no	yes	no	no	0	375	17000	0	good	no	no	clinick	pocketpay	200	4	yes	yes	yes	no	1	200	no	yes	100	1	1416.67	aware	not_faced	200	1416.67	375	100	1	married	literate
OK/29/10	237	female	orthodox	46	married	7	2	farmer	5	2	3	2	3	0	yes	yes	no	yes	100	300	11150	1	verygood	no	no	clinick	pocketpay	100	1	yes	yes	yes	no	1	300	no	no	100	0.666667	929.167	aware	not_faced	100	929.167	300	150	0.666667	married	literate
OK/30/10	238	female	orthodox	48	married	3	0	farmer	7	4	3	3	3	1	yes	yes	yes	no	0	500	16100	0	good	no	yes	clinick	pocketpay	175	1	yes	yes	yes	no	1	100	yes	no	100	1.33333	1341.67	aware	faced	175	1341.67	500	150	1.33333	married	literate
OK/31/10	239	female	protestant	53	widowed	0	0	farmer	3	1	2	0	3	0	no	yes	no	no	0	250	15000	0	verygood	no	no	clinick	pocketpay	50	1	no	no	yes	no	1	200	no	yes	100	0	1250	not_aware	not_faced	50	1250	250	100	0	otherwise	illiterate
OK/32/10	240	male	orthodox	56	married	2	0	farmer	6	3	3	2	3	1	no	yes	no	yes	100	400	12900	0	verygood	no	no	clinick	pocketpay	150	0	yes	yes	yes	no	1	300	no	no	100	1	1075	aware	not_faced	150	1075	400	150	1	married	literate
OK/33/10	241	male	protestant	52	married	4	0	farmer	10	5	5	4	5	1	no	yes	no	no	0	550	11000	0	good	no	yes	clinick	pocketpay	150	4	yes	yes	yes	no	1	100	yes	no	100	1	916.667	aware	faced	150	916.667	550	150	1	married	literate
OK/34/10	242	female	orthodox	57	married	3	3	farmer	3	1	2	1	2	0	no	yes	no	no	0	200	8000	0	verygood	no	no	clinick	pocketpay	100	1	yes	yes	yes	no	1	200	no	no	50	0.5	666.667	aware	not_faced	100	666.667	200	100	0.5	married	literate
OK/35/10	243	female	orthodox	75	widowed	0	0	farmer	4	2	2	0	3	1	no	yes	no	yes	100	400	5500	0	notgood	yes	yes	clinick	pocketpay	400	1	no	yes	yes	no	1	300	no	yes	200	0.333333	458.333	aware	faced	400	458.333	400	150	0.333333	otherwise	illiterate
OK/36/10	244	male	orthodox	55	married	6	0	guard	7	5	2	3	4	0	no	yes	no	yes	50	500	5000	NA	good	no	no	clinick	pocketpay	500	0	no	yes	yes	no	1	100	yes	yes	300	0.75	416.667	aware	not_faced	500	416.667	500	150	0.75	married	literate
OK/37/10	245	female	protestant	50	divorced	0	0	farmer	6	2	4	0	6	0	no	yes	no	no	0	300	5000	1	good	no	no	clinick	pocketpay	200	1	no	yes	yes	no	1	200	yes	yes	300	0	416.667	aware	not_faced	200	416.667	300	300	0	otherwise	illiterate
OK/38/10	246	female	orthodox	46	widowed	7	7	farmer	4	2	2	0	3	1	no	yes	no	yes	100	500	3200	1	verygood	no	yes	clinick	pocketpay	900	0	yes	yes	yes	no	1	300	no	yes	250	0.333333	266.667	aware	faced	900	266.667	500	150	0.333333	otherwise	literate
OK/39/10	247	male	orthodox	81	married	0	0	farmer	4	2	2	0	2	2	no	yes	no	yes	100	500	5000	0	notgood	yes	yes	clinick	pocketpay	1800	4	yes	yes	yes	no	1	100	yes	yes	400	1	416.667	aware	faced	1800	416.667	500	150	1	married	illiterate
OK/40/10	248	male	protestant	37	married	8	5	farmer	5	4	1	2	3	0	no	yes	no	no	0	450	4450	0	good	no	no	clinick	pocketpay	500	1	yes	yes	no	no	1	200	yes	yes	400	0.666667	370.833	aware	not_faced	500	370.833	450	300	0.666667	married	literate
OK/41/10	249	male	protestant	38	married	7	5	farmer	6	2	4	3	3	0	no	yes	yes	yes	100	450	5000	0	good	no	yes	clinick	pocketpay	500	4	yes	yes	yes	no	1	300	no	yes	250	1	416.667	aware	faced	500	416.667	450	150	1	married	literate
OK/42/10	250	female	protestant	41	single	12	12	farmer	7	3	4	0	6	1	no	yes	yes	yes	100	500	7500	0	good	no	yes	clinick	pocketpay	1000	4	yes	yes	yes	no	1	100	yes	yes	300	0.166667	625	aware	faced	1000	625	500	150	0.166667	otherwise	literate
OK/43/10	251	male	protestant	58	married	7	0	farmer	7	3	4	0	7	0	yes	yes	no	yes	500	650	7000	0	good	no	yes	clinick	pocketpay	500	4	yes	yes	yes	no	1	200	yes	yes	300	0	583.333	aware	faced	500	583.333	650	300	0	married	literate
OK/44/10	252	male	orthodox	78	married	0	0	farmer	6	3	3	0	4	2	no	yes	no	no	0	700	3000	1	good	yes	yes	clinick	pocketpay	2500	4	yes	yes	no	no	1	300	yes	no	300	0.5	250	aware	faced	2500	250	700	450	0.5	married	illiterate
OK/45/10	253	female	orthodox	53	widowed	7	7	farmer	3	1	2	0	3	0	no	yes	no	no	0	350	7000	1	good	no	no	clinick	pocketpay	200	4	yes	yes	yes	no	1	100	yes	no	100	0	583.333	aware	not_faced	200	583.333	350	150	0	otherwise	literate
OK/46/10	254	male	protestant	30	married	10	10	farmer	5	3	2	2	3	0	no	yes	no	yes	100	400	6000	1	good	no	yes	clinick	pocketpay	100	0	yes	yes	yes	no	1	200	yes	yes	300	0.666667	500	aware	faced	100	500	400	300	0.666667	married	literate
OK/47/10	255	female	protestant	55	widowed	0	0	farmer	3	1	2	0	3	0	no	yes	yes	no	0	250	1000	1	good	no	yes	clinick	pocketpay	700	1	yes	yes	no	no	1	300	no	yes	150	0	83.3333	aware	faced	700	83.3333	250	150	0	otherwise	illiterate
OK/48/10	256	male	protestant	48	married	8	4	farmer	6	2	4	3	3	0	yes	yes	no	yes	50	650	3500	1	good	no	no	clinick	pocketpay	100	4	no	no	yes	no	0	100	no	no	0	1	291.667	not_aware	not_faced	100	291.667	650	50	1	married	literate
OK/49/10	257	male	orthodox	73	married	5	0	farmer	3	2	1	0	2	1	no	yes	no	no	0	300	4500	1	good	yes	yes	clinick	pocketpay	250	1	yes	yes	no	no	1	200	yes	no	200	0.5	375	aware	faced	250	375	300	300	0.5	married	literate
OK/50/10	258	female	protestant	40	divorced	0	0	farmer	7	3	4	3	4	0	no	yes	no	no	0	300	2000	1	good	no	yes	clinick	pocketpay	1000	4	yes	yes	no	no	1	300	yes	no	300	0.75	166.667	aware	faced	1000	166.667	300	450	0.75	otherwise	illiterate
OK/51/10	259	male	orthodox	53	widowed	4	NA	farmer	6	4	2	2	4	0	yes	yes	yes	yes	50	500	2500	0	good	no	no	clinick	pocketpay	100	0	no	no	no	no	1	100	yes	yes	200	0.5	208.333	not_aware	not_faced	100	208.333	500	150	0.5	otherwise	literate
OK/52/10	260	male	protestant	48	married	8	5	farmer	6	3	3	3	3	0	no	yes	no	no	0	700	3000	0	verygood	no	no	clinick	pocketpay	150	0	yes	yes	yes	no	1	200	yes	no	250	1	250	aware	not_faced	150	250	700	300	1	married	literate
OK/53/10	261	male	orthodox	46	married	7	10	farmer	5	3	2	3	2	0	no	yes	no	yes	100	500	3500	1	good	no	no	clinick	pocketpay	100	0	yes	yes	yes	no	1	300	yes	no	300	1.5	291.667	aware	not_faced	100	291.667	500	450	1.5	married	literate
OK/54/10	262	male	protestant	56	married	4	0	farmer	7	2	5	2	5	0	no	yes	no	yes	50	350	2150	0	good	no	yes	clinick	pocketpay	700	4	yes	yes	yes	no	1	100	yes	yes	150	0.4	179.167	aware	faced	700	179.167	350	150	0.4	married	literate
OK/55/10	263	female	orthodox	46	widowed	0	0	farmer	7	3	4	1	6	0	no	yes	no	no	0	250	1000	1	good	no	yes	clinick	pocketpay	250	1	yes	yes	no	no	1	200	yes	yes	300	0.166667	83.3333	aware	faced	250	83.3333	250	300	0.166667	otherwise	illiterate
OK/57/10	264	female	orthodox	50	widowed	0	0	farmer	4	3	1	0	4	0	no	yes	no	yes	100	1000	5000	1	good	no	no	clinick	pocketpay	200	0	no	no	no	no	0	100	no	no	0	0	416.667	not_aware	not_faced	200	416.667	1000	50	0	otherwise	illiterate
OK/58/10	265	male	protestant	52	married	8	4	farmer	8	3	5	2	6	0	yes	yes	yes	yes	100	350	5000	0	good	no	no	clinick	pocketpay	350	0	yes	yes	yes	no	1	200	yes	no	250	0.333333	416.667	aware	not_faced	350	416.667	350	300	0.333333	married	literate
OK/59/10	266	male	protestant	48	married	10	10	farmer	8	2	6	3	5	0	no	yes	no	yes	100	550	5000	1	good	yes	yes	clinick	pocketpay	750	0	yes	yes	yes	no	1	300	yes	no	300	0.6	416.667	aware	faced	750	416.667	550	450	0.6	married	literate
OK/60/10	267	male	orthodox	60	married	5	3	farmer	7	5	2	2	5	0	no	yes	no	no	0	400	4500	0	good	no	no	clinick	pocketpay	250	4	yes	yes	yes	no	1	100	yes	yes	250	0.4	375	aware	not_faced	250	375	400	150	0.4	married	literate
OK/61/10	268	female	protestant	48	divorced	4	4	farmer	4	1	3	2	1	0	no	yes	no	no	0	400	3000	1	good	no	no	clinick	pocketpay	150	1	yes	yes	no	no	1	200	no	yes	150	2	250	aware	not_faced	150	250	400	100	2	otherwise	literate
OK/62/10	269	male	orthodox	57	divorced	0	0	farmer	8	3	5	3	4	1	no	yes	yes	yes	50	450	5000	0	good	no	no	clinick	pocketpay	300	0	no	no	yes	no	1	300	yes	no	300	1	416.667	not_aware	not_faced	300	416.667	450	450	1	otherwise	illiterate
OK/63/10	270	male	orthodox	65	married	12	12	gemploye	4	1	3	0	3	0	no	yes	no	yes	200	700	10800	NA	good	no	no	clinick	pocketpay	800	0	no	no	yes	no	0	100	no	no	0	0	900	not_aware	not_faced	800	900	700	50	0	married	literate
OK/64/10	271	female	protestant	49	divorced	0	0	farmer	3	1	2	0	3	0	no	yes	yes	no	0	300	2500	1	good	no	no	clinick	pocketpay	400	4	no	yes	no	no	1	200	yes	no	200	0	208.333	aware	not_faced	400	208.333	300	300	0	otherwise	illiterate
OK/65/10	272	male	protestant	38	married	8	3	farmer	4	3	1	2	2	0	no	yes	no	yes	50	500	8000	1	good	no	no	clinick	pocketpay	300	0	no	no	no	no	1	300	yes	no	300	1	666.667	not_aware	not_faced	300	666.667	500	450	1	married	literate
OK/66/10	273	male	protestant	58	married	6	6	farmer	7	1	6	3	4	0	no	yes	no	yes	100	600	6000	1	good	no	no	clinick	pocketpay	500	1	yes	yes	yes	no	1	100	yes	yes	200	0.75	500	aware	not_faced	500	500	600	150	0.75	married	literate
OK/67/10	274	male	orthodox	48	married	5	0	farmer	7	3	4	2	5	0	no	yes	no	no	0	350	6000	1	good	no	no	clinick	pocketpay	500	1	no	yes	no	no	1	200	yes	yes	300	0.4	500	aware	not_faced	500	500	350	300	0.4	married	literate
S/01/10	275	male	orthodox	35	married	6	10	farmer	3	1	2	1	2	0	yes	yes	yes	no	0	250	4000	0	good	yes	yes	clinick	pocketpay	250	1	no	yes	yes	no	1	200	yes	yes	400	0.5	333.333	aware	faced	250	333.333	250	300	0.5	married	literate
S/02/10	276	male	orthodox	40	married	0	0	farmer	7	4	3	4	2	1	yes	yes	no	no	0	400	10000	1	verygood	no	no	clinick	pocketpay	200	4	yes	yes	yes	no	1	300	yes	no	300	2.5	833.333	aware	not_faced	200	833.333	400	450	2.5	married	illiterate
S/03/10	277	male	orthodox	32	married	8	2	farmer	5	3	2	3	2	0	yes	yes	no	no	0	500	10000	0	verygood	no	no	clinick	pocketpay	200	0	no	no	yes	no	1	100	yes	yes	300	1.5	833.333	not_aware	not_faced	200	833.333	500	150	1.5	married	literate
S/04/10	278	male	orthodox	52	married	5	0	farmer	7	3	4	1	6	0	yes	yes	yes	yes	100	3000	10000	0	verygood	no	no	clinick	free	0	NA	yes	yes	yes	yes	NA	200	yes	yes	400	0.166667	833.333	aware	not_faced	0	833.333	3000	300	0.166667	married	literate
S/05/10	279	male	protestant	50	married	9	2	farmer	7	4	3	1	6	0	no	yes	no	yes	150	3000	7000	0	good	no	yes	clinick	pocketpay	350	4	yes	yes	no	no	0	300	no	no	0	0.166667	583.333	aware	faced	350	583.333	3000	150	0.166667	married	literate
S/06/10	280	male	orthodox	28	married	0	0	farmer	4	2	2	2	2	0	yes	yes	no	no	0	500	10000	0	good	no	no	clinick	pocketpay	200	4	no	yes	yes	yes	NA	100	yes	yes	300	1	833.333	aware	not_faced	200	833.333	500	150	1	married	illiterate
S/07/10	281	male	orthodox	38	married	0	2	farmer	6	3	3	2	4	0	no	yes	yes	no	0	500	3000	0	good	no	no	clinick	pocketpay	200	0	yes	yes	yes	yes	NA	200	yes	no	200	0.5	250	aware	not_faced	200	250	500	300	0.5	married	illiterate
S/08/10	282	male	orthodox	47	married	3	0	farmer	4	3	1	0	4	0	no	yes	no	yes	500	3000	8000	0	good	no	no	clinick	pocketpay	200	4	yes	yes	yes	yes	NA	300	yes	no	300	0	666.667	aware	not_faced	200	666.667	3000	450	0	married	literate
S/09/10	283	male	orthodox	45	married	8	3	farmer	6	3	3	2	4	0	yes	yes	yes	no	0	200	6000	0	good	no	no	clinick	free	300	0	yes	yes	yes	yes	NA	100	yes	yes	200	0.5	500	aware	not_faced	300	500	200	150	0.5	married	literate
S/10/10	284	male	orthodox	57	married	8	5	farmer	9	5	4	1	8	0	no	yes	no	yes	500	3000	30000	0	good	no	yes	clinick	pocketpay	500	0	yes	yes	yes	yes	NA	200	no	yes	100	0.125	2500	aware	faced	500	2500	3000	100	0.125	married	literate
S/11/10	285	male	orthodox	30	married	8	0	farmer	5	2	3	3	2	0	yes	yes	no	no	0	500	10000	0	verygood	no	no	clinick	pocketpay	0	NA	yes	yes	yes	yes	NA	300	yes	no	350	1.5	833.333	aware	not_faced	0	833.333	500	450	1.5	married	literate
S/12/10	286	male	orthodox	45	married	9	7	farmer	7	4	3	3	3	1	yes	yes	yes	yes	1500	10000	200000	1	good	no	no	clinick	pocketpay	400	0	yes	yes	yes	yes	NA	100	yes	yes	500	1.33333	16666.7	aware	not_faced	400	16666.7	10000	150	1.33333	married	literate
S/13/10	287	male	orthodox	35	married	7	6	farmer	8	4	4	6	2	0	yes	yes	yes	no	0	1000	20000	0	verygood	no	no	clinick	pocketpay	800	4	no	yes	yes	yes	NA	200	no	yes	100	3	1666.67	aware	not_faced	800	1666.67	1000	100	3	married	literate
S/14/10	288	male	orthodox	45	married	0	0	farmer	5	3	2	2	3	0	yes	yes	yes	no	0	2000	10000	0	good	no	no	clinick	pocketpay	500	4	no	yes	yes	yes	NA	300	yes	yes	500	0.666667	833.333	aware	not_faced	500	833.333	2000	450	0.666667	married	illiterate
S/15/10	289	male	orthodox	46	married	4	0	farmer	7	3	4	3	4	0	yes	yes	no	no	0	1200	7000	0	good	yes	yes	clinick	pocketpay	500	4	no	yes	yes	yes	NA	100	yes	yes	450	0.75	583.333	aware	faced	500	583.333	1200	150	0.75	married	literate
S/16/10	290	male	orthodox	55	married	8	0	farmer	4	3	1	0	4	1	yes	yes	no	no	0	300	12000	0	good	yes	no	clinick	pocketpay	1500	4	no	yes	yes	yes	NA	200	yes	yes	350	0.25	1000	aware	not_faced	1500	1000	300	300	0.25	married	literate
S/17/10	291	male	orthodox	46	married	7	3	farmer	8	5	3	6	2	0	yes	yes	yes	yes	50	1700	43000	0	notgood	yes	yes	clinick	pocketpay	1500	4	no	yes	yes	yes	NA	300	yes	yes	500	3	3583.33	aware	faced	1500	3583.33	1700	450	3	married	literate
S/18/10	292	female	orthodox	30	divorced	0	0	farmer	1	0	1	0	1	0	no	no	no	no	0	100	5000	0	good	no	no	clinick	pocketpay	150	4	no	yes	yes	yes	NA	100	yes	yes	150	0	416.667	aware	not_faced	150	416.667	100	150	0	otherwise	illiterate
S/19/10	293	male	orthodox	48	married	7	0	farmer	4	1	3	1	3	0	no	yes	no	no	0	1000	5000	0	notgood	yes	yes	clinick	pocketpay	700	4	yes	yes	yes	yes	NA	200	yes	yes	300	0.333333	416.667	aware	faced	700	416.667	1000	300	0.333333	married	literate
S/20/10	294	male	orthodox	35	married	6	5	farmer	7	3	4	3	4	0	yes	yes	no	yes	500	1000	15000	0	verygood	no	no	clinick	pocketpay	150	0	yes	yes	yes	yes	NA	300	no	yes	200	0.75	1250	aware	not_faced	150	1250	1000	150	0.75	married	literate
S/21/10	295	male	orthodox	41	married	5	0	farmer	6	3	3	4	2	0	yes	yes	no	no	0	400	4500	0	good	yes	no	clinick	pocketpay	50	0	yes	yes	no	no	1	100	yes	yes	260	2	375	aware	not_faced	50	375	400	150	2	married	literate
S/22/10	296	male	orthodox	41	married	7	3	farmer	8	4	4	3	5	0	yes	yes	yes	yes	200	1000	80000	1	good	no	no	clinick	pocketpay	300	4	no	yes	yes	yes	NA	200	yes	yes	500	0.6	6666.67	aware	not_faced	300	6666.67	1000	300	0.6	married	literate
S/23/10	297	male	orthodox	42	married	10	0	farmer	5	3	2	1	4	0	yes	yes	no	yes	200	600	20000	0	verygood	no	no	clinick	pocketpay	2200	4	yes	yes	yes	no	1	300	no	yes	150	0.25	1666.67	aware	not_faced	2200	1666.67	600	150	0.25	married	literate
S/24/10	298	male	orthodox	38	married	7	0	farmer	7	3	4	5	2	0	yes	yes	yes	no	0	300	3600	1	good	yes	yes	clinick	pocketpay	500	4	no	yes	yes	yes	NA	100	yes	yes	300	2.5	300	aware	faced	500	300	300	150	2.5	married	literate
S/25/10	299	male	orthodox	51	married	0	0	farmer	8	3	5	3	5	0	no	yes	no	yes	110	800	6000	0	notgood	yes	yes	clinick	pocketpay	300	0	yes	yes	yes	yes	NA	200	yes	yes	300	0.6	500	aware	faced	300	500	800	300	0.6	married	illiterate
S/26/10	300	male	orthodox	78	married	6	2	farmer	3	2	1	1	1	1	yes	yes	no	no	0	3000	7000	0	good	no	no	clinick	pocketpay	200	0	yes	yes	yes	yes	NA	300	yes	yes	400	2	583.333	aware	not_faced	200	583.333	3000	450	2	married	literate
S/27/10	301	female	orthodox	35	widowed	0	0	farmer	4	1	3	3	1	0	yes	yes	yes	yes	100	350	1800	0	good	no	yes	clinick	pocketpay	56	4	yes	yes	yes	yes	NA	100	yes	yes	500	3	150	aware	faced	56	150	350	150	3	otherwise	illiterate
S/28/10	302	female	orthodox	35	widowed	2	2	farmer	5	2	3	3	2	0	yes	yes	yes	yes	190	1200	14060	1	notgood	yes	yes	clinick	pocketpay	1600	4	yes	yes	yes	yes	NA	200	yes	yes	300	1.5	1171.67	aware	faced	1600	1171.67	1200	300	1.5	otherwise	literate
S/29/10	303	male	orthodox	50	widowed	0	0	farmer	4	1	3	1	3	0	yes	yes	no	no	0	1000	12000	0	good	yes	no	clinick	pocketpay	200	0	yes	yes	yes	no	NA	300	no	yes	200	0.333333	1000	aware	not_faced	200	1000	1000	150	0.333333	otherwise	illiterate
S/30/10	304	male	orthodox	30	married	0	0	farmer	6	4	2	4	2	0	yes	yes	yes	no	0	2000	24000	0	good	yes	yes	clinick	pocketpay	200	0	yes	yes	yes	yes	NA	100	yes	yes	300	2	2000	aware	faced	200	2000	2000	150	2	married	illiterate
S/31/10	305	male	orthodox	33	married	1	0	farmer	5	2	3	3	2	0	yes	yes	yes	yes	100	1500	6000	0	verygood	no	yes	clinick	pocketpay	200	4	yes	yes	yes	yes	NA	200	yes	no	200	1.5	500	aware	faced	200	500	1500	300	1.5	married	literate
S/32/10	306	male	orthodox	40	married	7	4	farmer	11	6	5	6	5	0	yes	yes	yes	no	0	300	5000	0	good	yes	yes	clinick	pocketpay	250	4	yes	yes	yes	yes	NA	300	yes	no	300	1.2	416.667	aware	faced	250	416.667	300	450	1.2	married	literate
S/33/10	307	male	orthodox	52	married	0	0	farmer	8	2	6	5	3	0	yes	yes	yes	yes	500	1000	12000	0	good	yes	yes	clinick	pocketpay	240	0	yes	yes	yes	yes	NA	100	yes	yes	200	1.66667	1000	aware	faced	240	1000	1000	150	1.66667	married	illiterate
S/34/10	308	female	orthodox	45	widowed	6	0	farmer	4	1	3	0	4	0	yes	yes	yes	yes	50	1400	10000	0	good	yes	no	clinick	pocketpay	1000	4	no	yes	yes	yes	NA	200	yes	yes	350	0	833.333	aware	not_faced	1000	833.333	1400	300	0	otherwise	literate
S/35/10	309	male	orthodox	45	married	0	0	farmer	6	2	4	2	4	0	yes	yes	yes	no	0	3000	120000	0	good	yes	no	clinick	pocketpay	2500	4	no	yes	yes	yes	NA	300	yes	yes	500	0.5	10000	aware	not_faced	2500	10000	3000	450	0.5	married	illiterate
S/36/10	310	male	orthodox	35	married	7	5	farmer	5	2	3	3	2	0	yes	yes	yes	yes	100	3200	10500	0	good	no	no	clinick	pocketpay	250	4	no	yes	yes	yes	NA	100	yes	yes	450	1.5	875	aware	not_faced	250	875	3200	150	1.5	married	literate
S/37/10	311	male	orthodox	38	married	8	5	farmer	6	2	4	2	4	0	yes	yes	yes	yes	100	5000	25000	0	good	no	no	clinick	pocketpay	250	4	yes	yes	yes	yes	NA	200	yes	yes	320	0.5	2083.33	aware	not_faced	250	2083.33	5000	300	0.5	married	literate
S/38/10	312	male	orthodox	38	married	8	5	farmer	8	4	4	5	3	0	yes	yes	yes	no	0	3000	50000	0	good	yes	yes	clinick	pocketpay	300	4	yes	yes	yes	yes	NA	300	yes	yes	500	1.66667	4166.67	aware	faced	300	4166.67	3000	450	1.66667	married	literate
S/39/10	313	female	orthodox	25	married	10	10	farmer	4	2	2	2	2	0	yes	yes	yes	no	0	500	2500	0	verygood	no	no	clinick	pocketpay	250	4	yes	yes	yes	yes	NA	100	yes	yes	350	1	208.333	aware	not_faced	250	208.333	500	150	1	married	literate
S/40/10	314	male	orthodox	35	married	7	5	farmer	7	4	3	4	3	0	yes	yes	yes	yes	100	900	50000	0	verygood	no	no	clinick	pocketpay	100	0	yes	yes	yes	yes	NA	200	yes	yes	350	1.33333	4166.67	aware	not_faced	100	4166.67	900	300	1.33333	married	literate
S/41/10	315	male	orthodox	30	married	9	9	farmer	5	2	3	3	2	0	yes	yes	yes	yes	500	1500	20000	0	verygood	no	no	clinick	pocketpay	250	4	yes	yes	yes	yes	NA	300	no	yes	200	1.5	1666.67	aware	not_faced	250	1666.67	1500	150	1.5	married	literate
S/42/10	316	male	orthodox	30	married	5	10	farmer	4	1	3	2	2	0	no	yes	yes	no	0	2000	8000	0	good	yes	yes	clinick	pocketpay	200	4	yes	yes	yes	yes	NA	100	yes	no	100	1	666.667	aware	faced	200	666.667	2000	150	1	married	literate
S/43/10	317	male	orthodox	35	married	6	4	farmer	4	2	2	2	2	0	yes	yes	yes	no	0	1500	15000	0	good	no	no	clinick	pocketpay	500	4	no	yes	yes	yes	NA	200	yes	yes	350	1	1250	aware	not_faced	500	1250	1500	300	1	married	literate
S/44/10	318	male	orthodox	40	married	0	7	farmer	5	3	2	3	2	0	no	yes	no	yes	30	100	10000	0	good	yes	yes	clinick	pocketpay	1800	4	yes	yes	yes	yes	NA	300	yes	no	300	1.5	833.333	aware	faced	1800	833.333	100	450	1.5	married	illiterate
S/45/10	319	male	orthodox	35	married	0	0	farmer	7	2	3	5	2	0	yes	yes	yes	no	0	1200	40000	0	verygood	no	no	clinick	pocketpay	40	4	yes	yes	yes	yes	NA	100	yes	yes	400	2.5	3333.33	aware	not_faced	40	3333.33	1200	150	2.5	married	illiterate
S/46/10	320	male	orthodox	46	married	5	6	farmer	8	4	4	3	5	0	no	yes	yes	yes	500	600	30000	0	good	no	no	clinick	pocketpay	90	0	yes	yes	yes	yes	NA	200	no	yes	100	0.6	2500	aware	not_faced	90	2500	600	100	0.6	married	literate
S/47/10	321	male	orthodox	49	married	0	0	farmer	7	3	4	1	6	0	no	yes	no	no	0	300	8000	0	notgood	yes	yes	clinick	pocketpay	100	4	yes	yes	yes	yes	NA	300	no	yes	150	0.166667	666.667	aware	faced	100	666.667	300	150	0.166667	married	illiterate
S/48/10	322	male	orthodox	37	married	6	0	farmer	6	3	3	4	2	0	yes	yes	no	no	0	1000	7000	0	verygood	no	no	clinick	pocketpay	50	4	yes	yes	yes	yes	NA	100	yes	yes	200	2	583.333	aware	not_faced	50	583.333	1000	150	2	married	literate
S/49/10	323	female	orthodox	60	married	0	0	farmer	5	3	2	0	5	0	yes	yes	no	no	0	200	2000	0	notgood	yes	no	clinick	pocketpay	50	4	yes	yes	yes	yes	NA	200	yes	no	200	0	166.667	aware	not_faced	50	166.667	200	300	0	married	illiterate
SD/12/10	324	male	orthodox	46	married	3	0	farmer	7	4	3	4	3	0	no	yes	no	yes	15	700	20000	0	good	no	no	clinick	pocketpay	300	4	yes	yes	yes	no	1	100	yes	yes	175	1.33333	1666.67	aware	not_faced	300	1666.67	700	150	1.33333	married	literate
SD/13/10	325	male	orthodox	45	married	8	0	farmer	8	5	3	6	2	0	no	no	no	no	0	300	5000	1	good	no	no	clinick	free	0	NA	yes	yes	yes	yes	NA	200	yes	no	250	3	416.667	aware	not_faced	0	416.667	300	300	3	married	literate
SD/14/10	326	male	orthodox	58	married	0	0	farmer	7	3	4	5	2	0	no	yes	no	no	0	200	3000	0	good	no	no	clinick	free	0	NA	yes	yes	yes	yes	NA	100	yes	yes	500	2.5	250	aware	not_faced	0	250	200	150	2.5	married	illiterate
SD/15/10	327	male	orthodox	56	married	0	0	farmer	6	5	1	1	5	0	no	yes	no	no	0	600	6000	0	good	no	no	clinick	free	0	NA	yes	yes	yes	yes	NA	200	yes	no	200	0.2	500	aware	not_faced	0	500	600	300	0.2	married	illiterate
SD/16/10	328	male	orthodox	50	married	0	0	farmer	6	2	4	3	3	0	yes	yes	no	no	0	1800	8900	1	good	no	no	clinick	free	0	NA	yes	yes	yes	yes	NA	200	yes	no	200	1	741.667	aware	not_faced	0	741.667	1800	300	1	married	illiterate
SD/17/10	329	female	orthodox	51	married	0	0	farmer	5	3	2	0	5	0	no	yes	no	no	0	500	5700	0	good	no	no	clinick	pocketpay	300	2	yes	yes	yes	no	1	200	yes	yes	300	0	475	aware	not_faced	300	475	500	300	0	married	illiterate
SD/18/10	330	male	orthodox	53	married	0	0	farmer	7	3	4	2	5	0	no	yes	no	no	0	400	9000	0	good	no	no	clinick	pocketpay	0	NA	yes	yes	yes	yes	NA	300	no	yes	250	0.4	750	aware	not_faced	0	750	400	150	0.4	married	illiterate
SD/19/10	331	male	protestant	53	married	0	0	farmer	5	2	3	2	3	0	no	yes	no	yes	20	1000	5000	0	good	no	no	clinick	free	0	NA	yes	yes	yes	yes	NA	200	yes	yes	350	0.666667	416.667	aware	not_faced	0	416.667	1000	300	0.666667	married	illiterate
SD/20/10	332	male	orthodox	46	married	0	0	farmer	6	3	3	2	4	0	no	yes	no	no	0	450	5000	1	good	no	no	clinick	pocketpay	150	4	yes	yes	yes	yes	NA	300	yes	no	300	0.5	416.667	aware	not_faced	150	416.667	450	450	0.5	married	illiterate
SD/21/10	333	female	orthodox	52	married	0	0	farmer	4	2	2	0	4	0	no	yes	no	no	0	600	12000	1	good	no	no	clinick	free	0	NA	yes	yes	yes	yes	NA	100	yes	yes	300	0	1000	aware	not_faced	0	1000	600	150	0	married	illiterate
SD/22/10	334	male	wakefata	49	married	0	0	farmer	5	2	3	2	3	0	no	no	no	no	0	500	12600	1	good	no	no	clinick	free	0	NA	yes	yes	yes	yes	NA	100	yes	yes	250	0.666667	1050	aware	not_faced	0	1050	500	150	0.666667	married	illiterate
SD/23/10	335	male	orthodox	50	married	0	0	farmer	8	6	2	4	4	0	no	no	no	no	0	400	9000	1	notgood	yes	yes	clinick	free	0	NA	yes	yes	yes	yes	NA	300	no	no	100	1	750	aware	faced	0	750	400	150	1	married	illiterate
SD/24/10	336	male	protestant	65	married	12	0	farmer	6	3	3	3	3	0	no	yes	no	yes	100	1000	5000	1	good	no	no	clinick	free	0	NA	yes	yes	yes	yes	NA	100	yes	yes	175	1	416.667	aware	not_faced	0	416.667	1000	150	1	married	literate
SD/25/10	337	male	protestant	46	married	6	0	farmer	6	2	4	1	5	0	no	yes	no	yes	20	500	5000	1	good	no	no	clinick	free	0	NA	yes	yes	yes	yes	NA	200	yes	yes	300	0.2	416.667	aware	not_faced	0	416.667	500	300	0.2	married	literate
SD/26/10	338	female	orthodox	56	married	0	0	farmer	3	1	2	0	3	0	no	yes	no	no	0	500	10000	1	good	no	no	clinick	free	0	NA	yes	yes	yes	yes	NA	100	yes	yes	250	0	833.333	aware	not_faced	0	833.333	500	150	0	married	illiterate
SD/27/10	339	male	orthodox	39	married	9	3	farmer	6	2	4	4	2	0	no	yes	yes	yes	100	1000	20000	1	good	no	no	clinick	free	0	NA	yes	yes	yes	yes	NA	200	yes	no	200	2	1666.67	aware	not_faced	0	1666.67	1000	300	2	married	literate
SD/28/10	340	male	orthodox	45	married	0	0	farmer	5	2	3	3	2	0	no	no	no	no	0	250	4600	1	good	no	no	clinick	free	0	NA	yes	yes	yes	yes	NA	300	no	yes	150	1.5	383.333	aware	not_faced	0	383.333	250	150	1.5	married	illiterate
SD/29/30	341	male	orthodox	75	married	0	0	farmer	6	4	2	1	4	1	no	yes	no	no	0	200	4200	0	notgood	yes	yes	clinick	pocketpay	600	2	yes	yes	yes	yes	NA	300	no	yes	250	0.5	350	aware	faced	600	350	200	150	0.5	married	illiterate
SD/30/10	342	male	orthodox	56	married	8	8	farmer	5	3	2	2	3	0	yes	yes	no	yes	200	1500	15000	0	good	no	no	clinick	free	0	NA	yes	yes	yes	yes	NA	100	yes	no	100	0.666667	1250	aware	not_faced	0	1250	1500	150	0.666667	married	literate
SD/31/10	343	female	orthodox	55	married	0	0	farmer	4	2	2	2	2	0	no	yes	no	yes	200	1500	5000	1	good	no	no	clinick	free	0	NA	yes	yes	yes	yes	NA	100	yes	no	100	1	416.667	aware	not_faced	0	416.667	1500	150	1	married	illiterate
SD/32/10	344	male	orthodox	67	married	4	0	farmer	5	2	3	0	5	0	no	yes	no	yes	50	400	1000	0	notgood	yes	yes	clinick	pocketpay	4000	4	yes	yes	yes	no	1	200	yes	no	250	0	83.3333	aware	faced	4000	83.3333	400	300	0	married	literate
SD/33/10	345	male	orthodox	47	married	0	0	farmer	8	3	5	3	5	0	no	yes	no	yes	500	2000	15000	1	good	no	yes	clinick	free	0	NA	yes	yes	yes	yes	NA	300	yes	no	300	0.6	1250	aware	faced	0	1250	2000	450	0.6	married	illiterate
SD/34/10	346	male	orthodox	45	married	5	0	farmer	8	4	4	4	4	0	no	no	no	no	0	350	4500	1	good	no	no	clinick	free	0	NA	yes	yes	yes	yes	NA	300	no	yes	150	1	375	aware	not_faced	0	375	350	150	1	married	literate
TS/01/10	347	male	orthodox	45	married	0	0	farmer	7	4	3	4	3	0	no	yes	no	yes	1000	2000	30000	0	notgood	yes	yes	clinick	free	0	NA	no	yes	yes	yes	NA	200	yes	no	250	1.33333	2500	aware	faced	0	2500	2000	300	1.33333	married	illiterate
TS/02/10	348	male	orthodox	48	married	0	0	farmer	11	6	5	8	3	0	no	no	no	no	0	500	5000	0	notgood	no	no	clinick	pocketpay	900	1	yes	yes	yes	yes	NA	300	no	yes	150	2.66667	416.667	aware	not_faced	900	416.667	500	150	2.66667	married	illiterate
TS/03/10	349	male	orthodox	65	married	0	0	farmer	6	4	2	0	6	0	no	no	no	no	0	2500	10000	1	good	no	no	clinick	pocketpay	100	4	yes	yes	yes	no	1	100	yes	yes	150	0	833.333	aware	not_faced	100	833.333	2500	150	0	married	illiterate
TS/04/10	350	male	orthodox	47	married	7	0	farmer	5	3	2	3	2	0	no	no	yes	no	0	1500	12600	0	good	no	no	clinick	free	0	NA	yes	yes	yes	yes	NA	200	yes	yes	300	1.5	1050	aware	not_faced	0	1050	1500	300	1.5	married	literate
TS/05/10	351	male	orthodox	45	married	4	0	farmer	4	3	1	1	3	0	no	yes	no	no	0	1000	5000	1	good	no	no	clinick	free	0	NA	yes	yes	yes	yes	NA	300	no	yes	250	0.333333	416.667	aware	not_faced	0	416.667	1000	150	0.333333	married	literate
TS/06/10	352	male	orthodox	35	married	0	0	farmer	5	3	2	3	2	0	no	no	yes	no	0	300	7000	1	good	no	no	clinick	pocketpay	200	3	yes	yes	yes	no	1	100	yes	yes	300	1.5	583.333	aware	not_faced	200	583.333	300	150	1.5	married	illiterate
TS/07/10	353	male	orthodox	28	married	6	4	farmer	3	2	1	1	2	0	yes	yes	no	yes	10	500	10000	0	good	no	no	clinick	pocketpay	150	4	yes	yes	yes	no	1	200	yes	no	225	0.5	833.333	aware	not_faced	150	833.333	500	300	0.5	married	literate
TS/08/10	354	male	orthodox	65	married	4	0	farmer	7	4	3	2	5	0	no	yes	no	no	0	900	22200	0	notgood	yes	yes	clinick	free	0	NA	no	no	yes	yes	NA	300	no	yes	200	0.4	1850	not_aware	faced	0	1850	900	150	0.4	married	literate
TS/09/10	355	male	orthodox	45	married	0	0	farmer	5	4	1	2	3	0	no	yes	no	no	0	1000	11600	1	notgood	yes	yes	clinick	free	0	NA	no	no	yes	yes	NA	100	yes	yes	250	0.666667	966.667	not_aware	faced	0	966.667	1000	150	0.666667	married	illiterate
TS/10/10	356	female	protestant	48	married	0	0	farmer	5	3	2	2	3	0	no	yes	no	no	0	300	5300	1	good	no	no	clinick	free	0	NA	yes	yes	yes	yes	NA	200	yes	no	200	0.666667	441.667	aware	not_faced	0	441.667	300	300	0.666667	married	illiterate
TS/11/10	357	male	orthodox	35	married	5	3	farmer	4	1	3	2	2	0	yes	yes	yes	yes	25	600	13000	0	good	no	no	clinick	pocketpay	500	1	yes	yes	yes	no	NA	300	no	yes	250	1	1083.33	aware	not_faced	500	1083.33	600	150	1	married	literate
W/03/10	358	male	muslim	37	married	5	7	trader	3	2	1	1	2	0	no	yes	no	yes	70	500	10000	NA	good	no	no	clinick	pocketpay	500	0	no	yes	no	no	1	100	yes	yes	200	0.5	833.333	aware	not_faced	500	833.333	500	150	0.5	married	literate
W/03/10	359	male	orthodox	32	married	8	2	farmer	5	3	2	3	2	0	yes	yes	no	no	0	500	10000	0	verygood	no	no	clinick	pocketpay	200	0	no	no	yes	no	1	100	yes	yes	300	1.5	833.333	not_aware	not_faced	200	833.333	500	150	1.5	married	literate
W/03/10	360	male	protestant	43	married	11	6	farmer	6	3	3	2	4	0	yes	yes	yes	yes	100	750	8000	0	good	no	yes	clinick	pocketpay	200	0	yes	yes	yes	no	1	100	yes	yes	150	0.5	666.667	aware	faced	200	666.667	750	150	0.5	married	literate
W/07/10	361	male	orthodox	28	married	6	4	farmer	3	2	1	1	2	0	yes	yes	no	yes	10	500	10000	0	good	no	no	clinick	pocketpay	150	4	yes	yes	yes	no	1	200	yes	no	225	0.5	833.333	aware	not_faced	150	833.333	500	300	0.5	married	literate
W/07/10	362	female	orthodox	45	married	10	10	farmer	8	4	4	4	4	0	yes	yes	no	yes	250	900	23950	0	good	yes	yes	clinick	pocketpay	2000	0	yes	yes	yes	no	1	200	yes	no	250	1	1995.83	aware	faced	2000	1995.83	900	300	1	married	literate
W/07/10	363	male	orthodox	33	married	10	8	farmer	3	1	2	1	2	0	yes	yes	yes	yes	200	2000	20000	0	verygood	no	no	clinick	free	0	NA	yes	yes	yes	yes	NA	200	yes	no	250	0.5	1666.67	aware	not_faced	0	1666.67	2000	300	0.5	married	literate
W/09/10	364	male	orthodox	43	married	7	0	farmer	7	2	5	1	6	0	yes	yes	yes	yes	1000	3000	75000	0	verygood	no	no	clinick	free	0	NA	yes	yes	yes	yes	NA	100	yes	yes	400	0.166667	6250	aware	not_faced	0	6250	3000	150	0.166667	married	literate
W/10/10	365	male	orthodox	40	married	5	3	farmer	4	2	2	2	2	0	no	yes	no	no	0	100	1200	0	good	no	no	clinick	pocketpay	200	2	no	yes	yes	yes	NA	300	no	no	50	1	100	aware	not_faced	200	100	100	150	1	married	literate
W/11/10	366	male	orthodox	30	married	8	0	farmer	5	2	3	3	2	0	yes	yes	no	no	0	500	10000	0	verygood	no	no	clinick	pocketpay	0	NA	yes	yes	yes	yes	NA	300	yes	no	350	1.5	833.333	aware	not_faced	0	833.333	500	450	1.5	married	literate
W/11/10	367	male	protestant	31	married	9	6	farmer	6	3	3	3	2	1	yes	yes	yes	no	0	300	8000	1	verygood	no	no	clinick	pocketpay	100	1	yes	yes	yes	no	1	300	no	no	100	2	666.667	aware	not_faced	100	666.667	300	150	2	married	literate
W/11/10	368	male	protestant	46	married	4	0	farmer	4	2	2	2	2	0	yes	yes	no	yes	500	1000	20000	0	good	no	no	clinick	pocketpay	700	0	yes	yes	no	no	1	300	yes	yes	500	1	1666.67	aware	not_faced	700	1666.67	1000	450	1	married	literate
W/13/10	369	male	orthodox	76	married	0	0	farmer	12	7	5	0	11	1	yes	yes	yes	yes	200	1000	16000	1	good	no	yes	clinick	pocketpay	250	0	yes	yes	yes	yes	NA	200	no	yes	100	0.0909091	1333.33	aware	faced	250	1333.33	1000	100	0.0909091	married	illiterate
W/15/10	370	female	orthodox	42	married	8	8	farmer	6	2	4	4	2	0	yes	yes	yes	yes	250	1500	8000	0	good	yes	yes	clinick	pocketpay	250	0	yes	yes	no	no	1	100	yes	no	100	2	666.667	aware	faced	250	666.667	1500	150	2	married	literate
W/15/10	371	female	orthodox	55	divorced	0	0	farmer	4	2	2	0	4	0	yes	yes	yes	no	0	1400	14000	0	verygood	no	no	clinick	free	0	NA	yes	yes	yes	yes	NA	100	yes	yes	300	0	1166.67	aware	not_faced	0	1166.67	1400	150	0	otherwise	illiterate
W/17/10	372	female	muslim	37	married	0	0	farmer	6	2	4	2	4	0	no	yes	no	no	0	300	6000	0	good	no	yes	clinick	pocketpay	500	0	yes	yes	yes	no	1	100	no	yes	50	0.5	500	aware	faced	500	500	300	50	0.5	married	illiterate
W/18/10	373	male	orthodox	53	married	0	0	farmer	7	3	4	2	5	0	no	yes	no	no	0	400	9000	0	good	no	no	clinick	pocketpay	0	NA	yes	yes	yes	yes	NA	300	no	yes	250	0.4	750	aware	not_faced	0	750	400	150	0.4	married	illiterate
W/19/10	374	male	protestant	42	married	0	0	farmer	5	3	2	1	2	2	yes	yes	yes	yes	50	400	8850	0	verygood	no	no	clinick	pocketpay	150	0	no	no	yes	no	1	200	no	yes	150	1.5	737.5	not_aware	not_faced	150	737.5	400	100	1.5	married	illiterate
W/19/10	375	male	orthodox	48	married	7	0	farmer	4	1	3	1	3	0	no	yes	no	no	0	1000	5000	0	notgood	yes	yes	clinick	pocketpay	700	4	yes	yes	yes	yes	NA	200	yes	yes	300	0.333333	416.667	aware	faced	700	416.667	1000	300	0.333333	married	literate
W/19/10	376	male	protestant	68	married	5	6	farmer	4	3	1	0	3	1	yes	yes	yes	yes	300	800	20000	0	good	no	yes	clinick	pocketpay	800	0	yes	yes	yes	no	1	200	yes	yes	500	0.333333	1666.67	aware	faced	800	1666.67	800	300	0.333333	married	literate
W/23/10	377	male	orthodox	42	married	10	0	farmer	5	3	2	1	4	0	yes	yes	no	yes	200	600	20000	0	verygood	no	no	clinick	pocketpay	2200	4	yes	yes	yes	no	1	300	no	yes	150	0.25	1666.67	aware	not_faced	2200	1666.67	600	150	0.25	married	literate
W/23/10	378	male	orthodox	46	married	5	0	farmer	6	2	4	2	4	0	no	no	no	yes	500	3500	24400	0	verygood	no	no	clinick	pocketpay	75	0	no	yes	yes	no	1	300	no	yes	150	0.5	2033.33	aware	not_faced	75	2033.33	3500	150	0.5	married	literate
W/23/10	379	male	orthodox	36	married	9	0	farmer	5	2	3	3	2	0	yes	yes	yes	yes	200	700	15800	0	good	yes	yes	clinick	pocketpay	300	4	yes	yes	yes	no	1	300	no	yes	150	1.5	1316.67	aware	faced	300	1316.67	700	150	1.5	married	literate
W/25/10	380	male	muslim	32	married	0	0	farmer	3	1	2	1	2	0	no	yes	no	yes	100	200	7000	0	verygood	no	no	clinick	pocketpay	500	0	no	no	yes	yes	NA	300	no	yes	150	0.5	583.333	not_aware	not_faced	500	583.333	200	150	0.5	married	illiterate
W/26/10	381	female	orthodox	56	married	0	0	farmer	3	1	2	0	3	0	no	yes	no	no	0	500	10000	1	good	no	no	clinick	free	0	NA	yes	yes	yes	yes	NA	100	yes	yes	250	0	833.333	aware	not_faced	0	833.333	500	150	0	married	illiterate
W/27/10	382	male	muslim	67	widowed	0	0	farmer	3	2	1	0	2	1	no	yes	no	no	0	300	9000	0	good	yes	yes	clinick	pocketpay	400	4	yes	yes	no	no	1	100	yes	yes	200	0.5	750	aware	faced	400	750	300	150	0.5	otherwise	illiterate
W/27/10	383	male	muslim	38	married	6	0	farmer	4	3	1	2	2	0	no	yes	no	no	60	400	12000	0	good	no	no	clinick	pocketpay	600	0	no	no	no	no	NA	200	no	yes	100	1	1000	not_aware	not_faced	600	1000	400	100	1	married	literate
W/27/10	384	male	orthodox	48	married	5	2	farmer	3	2	1	1	2	0	yes	yes	no	no	0	250	13000	1	verygood	no	yes	clinick	pocketpay	150	1	yes	yes	yes	no	1	100	yes	yes	150	0.5	1083.33	aware	faced	150	1083.33	250	150	0.5	married	literate
W/29/10	385	male	muslim	45	married	7	0	farmer	7	6	1	5	2	0	no	yes	yes	yes	100	1000	10000	0	good	no	no	clinick	free	500	0	yes	yes	yes	yes	NA	100	yes	no	100	2.5	833.333	aware	not_faced	500	833.333	1000	150	2.5	married	literate
W/30/10	386	male	orthodox	68	married	0	0	farmer	10	6	4	5	4	1	yes	yes	no	yes	50	300	10000	0	good	no	no	clinick	free	0	NA	no	yes	yes	yes	NA	100	yes	no	100	1.5	833.333	aware	not_faced	0	833.333	300	150	1.5	married	illiterate
W/31/10	387	male	orthodox	33	married	1	0	farmer	5	2	3	3	2	0	yes	yes	yes	yes	100	1500	6000	0	verygood	no	yes	clinick	pocketpay	200	4	yes	yes	yes	yes	NA	200	yes	no	200	1.5	500	aware	faced	200	500	1500	300	1.5	married	literate
W/31/10	388	male	orthodox	52	married	0	0	farmer	3	2	1	1	2	0	yes	yes	no	no	0	700	10000	0	good	no	yes	clinick	pocketpay	330	1	yes	yes	yes	yes	NA	200	yes	yes	350	0.5	833.333	aware	faced	330	833.333	700	300	0.5	married	illiterate
W/34/10	389	male	orthodox	45	married	5	0	farmer	8	4	4	4	4	0	no	no	no	no	0	350	4500	1	good	no	no	clinick	free	0	NA	yes	yes	yes	yes	NA	300	no	yes	150	1	375	aware	not_faced	0	375	350	150	1	married	literate
W/36/10	390	male	orthodox	55	married	6	0	guard	7	5	2	3	4	0	no	yes	no	yes	50	500	5000	NA	good	no	no	clinick	pocketpay	500	0	no	yes	yes	no	1	100	yes	yes	300	0.75	416.667	aware	not_faced	500	416.667	500	150	0.75	married	literate
W/37/10	391	male	orthodox	49	married	10	8	farmer	4	2	2	1	3	0	yes	yes	no	yes	500	2000	40000	0	verygood	no	no	clinick	pocketpay	1000	0	yes	yes	yes	no	1	200	yes	yes	500	0.333333	3333.33	aware	not_faced	1000	3333.33	2000	300	0.333333	married	literate
W/37/10	392	male	orthodox	50	married	0	0	farmer	7	4	3	4	3	0	yes	yes	no	yes	30	250	900	0	good	no	no	clinick	free	0	NA	no	yes	yes	yes	NA	200	yes	no	200	1.33333	75	aware	not_faced	0	75	250	300	1.33333	married	illiterate
W/39/10	393	male	orthodox	38	married	5	0	farmer	6	2	4	1	2	0	no	yes	yes	yes	40	1500	21500	0	verygood	no	no	clinick	pocketpay	0	NA	no	no	yes	yes	NA	100	yes	yes	250	0.5	1791.67	not_aware	not_faced	0	1791.67	1500	150	0.5	married	literate
W/39/10	394	female	orthodox	25	married	10	10	farmer	4	2	2	2	2	0	yes	yes	yes	no	0	500	2500	0	verygood	no	no	clinick	pocketpay	250	4	yes	yes	yes	yes	NA	100	yes	yes	350	1	208.333	aware	not_faced	250	208.333	500	150	1	married	literate
W/44/10	395	male	orthodox	78	married	0	0	farmer	6	3	3	0	4	2	no	yes	no	no	0	700	3000	1	good	yes	yes	clinick	pocketpay	2500	4	yes	yes	no	no	1	300	yes	no	300	0.5	250	aware	faced	2500	250	700	450	0.5	married	illiterate
W/47/10	396	male	orthodox	49	married	0	0	farmer	7	3	4	1	6	0	no	yes	no	no	0	300	8000	0	notgood	yes	yes	clinick	pocketpay	100	4	yes	yes	yes	yes	NA	300	no	yes	150	0.166667	666.667	aware	faced	100	666.667	300	150	0.166667	married	illiterate
W/50/10	397	female	wakefata	19	married	0	0	farmer	6	4	2	2	4	0	yes	yes	no	yes	100	1200	6000	0	notgood	yes	yes	clinick	pocketpay	2000	0	no	no	yes	no	1	300	no	no	100	0.5	500	not_aware	faced	2000	500	1200	150	0.5	married	illiterate
W/52/10	398	male	protestant	48	married	8	5	farmer	6	3	3	3	3	0	no	yes	no	no	0	700	3000	0	verygood	no	no	clinick	pocketpay	150	0	yes	yes	yes	no	1	200	yes	no	250	1	250	aware	not_faced	150	250	700	300	1	married	literate
W/55/10	399	female	orthodox	46	widowed	0	0	farmer	7	3	4	1	6	0	no	yes	no	no	0	250	1000	1	good	no	yes	clinick	pocketpay	250	1	yes	yes	no	no	1	200	yes	yes	300	0.166667	83.3333	aware	faced	250	83.3333	250	300	0.166667	otherwise	illiterate
W/62/10	400	male	orthodox	57	divorced	0	0	farmer	8	3	5	3	4	1	no	yes	yes	yes	50	450	5000	0	good	no	no	clinick	pocketpay	300	0	no	no	yes	no	1	300	yes	no	300	1	416.667	not_aware	not_faced	300	416.667	450	450	1	otherwise	illiterate
[truncated: 1 more columns]
